# Supplementary material for: Crystal structure and Hirshfeld surface analysis of 1-{[2-oxo-3-(prop-1-en-2-yl)-2,3-di­hydro-1H-1,3-benzo­diazol-1-yl]meth­yl}-3-(prop-1-en-2-yl)-2,3-di­hydro-1H-1,3-benzo­diazol-2-one
Source: Acta Crystallogr E Crystallogr Commun. 2018 Nov 9;74(Pt 12):1746–50. doi: 10.1107/S2056989018015219 (PMC6281105; doi:10.1107/S2056989018015219)
Supplement: Supplementary file 2 [file e-74-01746-Isup2.hkl]

#
# h,k,l, Fc-squared, Fo-squared, sigma(Fo-squared) and status flag
#
data_I
_shelx_title ' JTM927_0m_a.res in P2(1)/c'
_shelx_refln_list_code          4
_shelx_F_calc_maximum      208.31
_exptl_crystal_F_000       760.00
_reflns_d_resolution_high  0.7180
 
loop_
 _symmetry_equiv_pos_as_xyz
 'x, y, z'
 '-x, y+1/2, -z+1/2'
 '-x, -y, -z'
 'x, -y-1/2, z-1/2'
 
_cell_length_a    11.5244
_cell_length_b     8.6312
_cell_length_c    17.9845
_cell_angle_alpha  90.000
_cell_angle_beta   94.134
_cell_angle_gamma  90.000
 
_shelx_F_squared_multiplier     1.000
 
loop_
 _refln_index_h
 _refln_index_k
 _refln_index_l
 _refln_F_squared_calc
 _refln_F_squared_meas
 _refln_F_squared_sigma
 _refln_observed_status
   1   0   0       85.88       87.39      1.53 o
   2   0   0      642.29      714.50     11.07 o
   3   0   0    43394.61    47389.37   1155.96 o
   4   0   0    21272.10    22926.87    409.53 o
   5   0   0      346.15      364.89      6.00 o
   6   0   0     3394.66     3732.63     57.77 o
   7   0   0    16004.07    17960.32    320.21 o
   8   0   0     3225.30     3381.59     68.60 o
   9   0   0        0.13        0.12      1.17 o
  10   0   0     6325.09     6501.08    130.07 o
  11   0   0      351.34      386.37      8.93 o
  12   0   0      739.83      712.56     15.54 o
  13   0   0     1954.59     2026.79     41.67 o
  14   0   0     1422.00     1485.72     38.01 o
  15   0   0      342.30      351.62     11.21 o
   1   1   0      183.80      191.92      2.44 o
   2   1   0    39305.23    40916.25    908.69 o
   3   1   0     3147.86     3380.33     32.37 o
   4   1   0     2534.49     2712.60     25.08 o
   5   1   0     5856.53     6543.37     60.30 o
   6   1   0     2489.83     2788.73     27.91 o
   7   1   0      592.33      660.59      7.49 o
   8   1   0     1232.17     1233.73     17.87 o
   9   1   0      568.26      622.47     12.62 o
  10   1   0      781.10      763.03     11.45 o
  11   1   0        7.46        6.85      1.12 o
  12   1   0      504.31      521.33      9.17 o
  13   1   0       99.99       97.56      3.15 o
  14   1   0        3.90        5.74      1.73 o
  15   1   0      132.56      122.26      4.91 o
   0   2   0    16245.89    17262.39    225.11 o
   1   2   0     3440.95     3699.14     34.11 o
   2   2   0      473.18      495.12      5.28 o
   3   2   0     2821.78     2987.00     31.18 o
   4   2   0      385.25      373.36      3.74 o
   5   2   0       15.87       15.73      0.45 o
   6   2   0      393.30      404.12      3.93 o
   7   2   0      237.35      227.05      3.65 o
   8   2   0       66.69       69.10      2.12 o
   9   2   0      294.53      262.86      4.44 o
  10   2   0      127.26      113.90      4.08 o
  11   2   0      128.98      126.70      3.24 o
  12   2   0        0.75       -0.43      1.26 o
  13   2   0       19.19       24.64      2.27 o
  14   2   0      114.74      124.35      4.25 o
  15   2   0        6.76        6.98      2.41 o
   1   3   0     3524.54     3811.72     34.02 o
   2   3   0     2233.91     2428.22     22.51 o
   3   3   0        4.22        4.28      0.32 o
   4   3   0      121.04      128.53      2.30 o
   5   3   0       44.64       42.81      0.85 o
   6   3   0        3.36        2.95      0.40 o
   7   3   0       52.70       45.04      0.86 o
   8   3   0      333.61      332.65      4.48 o
   9   3   0       14.85       13.96      1.35 o
  10   3   0      138.96      136.91      3.83 o
  11   3   0       24.93       19.84      1.73 o
  12   3   0       22.26       24.71      2.01 o
  13   3   0       78.35       71.84      3.14 o
  14   3   0       82.09       89.32      3.73 o
  15   3   0       11.77       16.24      5.55 o
   0   4   0      850.82      956.90     11.28 o
   1   4   0      317.20      349.03      3.32 o
   2   4   0      373.40      411.66      3.91 o
   3   4   0     1301.17     1403.93     13.15 o
   4   4   0     3474.93     3798.80     36.48 o
   5   4   0      159.62      176.10      2.48 o
   6   4   0      284.99      248.31      3.29 o
   7   4   0       85.92       83.90      1.63 o
   8   4   0      421.76      432.23      6.23 o
   9   4   0      192.86      184.19      3.75 o
  10   4   0       19.48       17.92      1.71 o
  11   4   0       53.39       55.22      3.16 o
  12   4   0       40.65       45.17      3.57 o
  13   4   0      150.43      156.43      4.81 o
  14   4   0      291.63      322.94      9.34 o
   1   5   0      368.57      432.60      4.00 o
   2   5   0     2209.12     2548.20     22.92 o
   3   5   0      381.39      372.79      4.08 o
   4   5   0      749.56      777.90      9.45 o
   5   5   0      637.37      594.12      7.74 o
   6   5   0      629.57      667.11      8.68 o
   7   5   0       52.80       49.50      1.48 o
   8   5   0        9.73        9.68      0.93 o
   9   5   0       39.51       38.47      1.41 o
  10   5   0      212.36      228.21      4.57 o
  11   5   0       49.23       44.67      2.52 o
  12   5   0       64.79       65.56      3.22 o
  13   5   0       10.08       10.32      2.33 o
  14   5   0       13.13       13.44      3.30 o
   0   6   0      841.30      815.37     10.35 o
   1   6   0      212.14      198.07      2.12 o
   2   6   0       13.23        8.94      0.74 o
   3   6   0     1620.26     1623.69     18.20 o
   4   6   0      280.05      300.20      4.12 o
   5   6   0      157.52      160.00      2.70 o
   6   6   0      104.53      100.45      2.14 o
   7   6   0     1054.63     1048.76     13.46 o
   8   6   0        0.06        0.10      0.94 o
   9   6   0       11.84        8.14      1.14 o
  10   6   0      375.24      344.53      6.49 o
  11   6   0       57.18       55.04      2.03 o
  12   6   0       11.87       13.84      2.55 o
  13   6   0      127.00      134.67      5.12 o
   1   7   0       77.24       70.42      1.79 o
   2   7   0     1108.58     1102.87     11.99 o
   3   7   0      270.33      269.25      5.06 o
   4   7   0      169.60      173.24      3.96 o
   5   7   0     4705.90     4782.46     58.88 o
   6   7   0       17.90       17.61      1.26 o
   7   7   0       38.75       37.80      1.89 o
   8   7   0      536.32      520.91      8.01 o
   9   7   0      169.55      159.52      3.45 o
  10   7   0      148.69      150.87      4.36 o
  11   7   0      150.47      157.94      4.91 o
  12   7   0       57.51       46.17      3.44 o
   0   8   0     1093.33     1138.48     24.09 o
   1   8   0       99.61       98.32      3.44 o
   2   8   0       97.98       99.17      3.09 o
   3   8   0      282.63      284.38      5.21 o
   4   8   0        8.93        9.48      1.31 o
   5   8   0        0.00        0.00      1.25 o
   6   8   0      211.10      211.53      3.78 o
   7   8   0      669.50      682.84      9.88 o
   8   8   0       41.91       39.34      1.90 o
   9   8   0        0.79        1.26      1.48 o
  10   8   0        0.35        2.71      1.58 o
  11   8   0      138.75      139.64      4.84 o
   1   9   0       73.73       67.08      3.49 o
   2   9   0       51.88       46.54      2.83 o
   3   9   0       95.96       89.97      4.81 o
   4   9   0       24.22       21.78      2.22 o
   5   9   0      487.43      470.85      8.01 o
   6   9   0      132.49      131.29      3.65 o
   7   9   0       32.68       33.38      3.28 o
   8   9   0       32.30       33.14      2.12 o
   9   9   0      108.05      108.12      3.82 o
  10   9   0       15.99       14.16      2.39 o
   0  10   0        4.86        1.43      5.71 o
   1  10   0       15.07       18.07      3.81 o
   2  10   0       37.21       48.28      4.60 o
   3  10   0        0.10        0.22      2.38 o
   4  10   0      405.78      436.40      9.62 o
   5  10   0        2.63        0.71      2.46 o
   6  10   0      118.56      124.47      4.77 o
   7  10   0      174.28      164.73      6.32 o
   8  10   0      208.93      199.70     10.42 o
   1  11   0       17.84       20.13      3.92 o
   2  11   0      425.67      456.60     12.98 o
   3  11   0       73.15       61.20      3.96 o
   4  11   0        1.72       -0.35      3.07 o
   5  11   0      222.08      239.13      7.22 o
 -15   1   1      280.72      302.73      7.98 o
 -14   1   1       73.11       67.89      3.08 o
 -13   1   1        0.12        0.59      1.42 o
 -12   1   1      302.08      304.83      5.82 o
 -11   1   1      119.92      103.07      2.61 o
 -10   1   1        2.50        4.12      0.86 o
  -9   1   1     1145.30     1129.02     16.45 o
  -8   1   1        3.20        3.51      0.56 o
  -7   1   1       29.85       27.31      0.98 o
  -6   1   1      783.66      806.56      9.01 o
  -5   1   1        6.18        6.25      0.34 o
  -4   1   1     1838.31     1979.02     20.70 o
  -3   1   1      394.33      417.74      4.10 o
  -2   1   1     1025.67     1041.18     10.03 o
  -1   1   1      599.88      598.18      7.40 o
   0   1   1      264.20      264.92      3.01 o
   1   1   1     2736.35     3013.67     32.86 o
   2   1   1      338.91      330.01      3.72 o
   3   1   1     1399.12     1473.98     16.16 o
   4   1   1     8233.78     8881.29     88.29 o
   5   1   1        8.01       12.73      0.45 o
   6   1   1      102.56       88.56      1.36 o
   7   1   1     2446.34     2627.18     27.51 o
   8   1   1      532.22      501.07      7.17 o
   9   1   1      240.51      218.71      3.83 o
  10   1   1      904.98      918.76     13.72 o
  11   1   1      696.68      687.79     10.51 o
  12   1   1        1.72        2.59      1.40 o
  13   1   1      332.70      311.96      6.16 o
  14   1   1      389.19      376.67      7.40 o
  15   1   1       60.72       58.92      4.74 o
 -15   2   1        9.47       13.50      2.37 o
 -14   2   1       41.26       42.38      3.92 o
 -13   2   1      194.00      200.84      5.05 o
 -12   2   1       84.78       70.52      2.85 o
 -11   2   1        9.03       10.35      1.35 o
 -10   2   1       36.09       33.32      1.61 o
  -9   2   1       32.97       31.89      1.36 o
  -8   2   1      750.26      739.65     10.14 o
  -7   2   1        1.06        0.25      0.50 o
  -6   2   1       38.97       41.36      1.00 o
  -5   2   1      606.88      657.11      6.00 o
  -4   2   1        1.77        1.04      0.20 o
  -3   2   1     1668.11     1784.79     17.21 o
  -2   2   1     9701.90    10165.96    123.94 o
  -1   2   1    11507.89    12164.53    148.42 o
   0   2   1      490.18      499.61      4.56 o
   1   2   1     6019.68     6397.65     58.92 o
   2   2   1     7565.54     8374.52     83.26 o
   3   2   1       24.16       21.27      0.54 o
   4   2   1      158.47      155.52      2.17 o
   5   2   1      258.07      269.03      4.17 o
   6   2   1       50.39       55.45      0.93 o
   7   2   1       76.38       65.77      1.05 o
   8   2   1      975.81      992.53     11.13 o
   9   2   1       29.25       21.37      1.02 o
  10   2   1      122.26      109.48      3.26 o
  11   2   1     1025.46      994.52     16.30 o
  12   2   1        4.82        4.46      1.42 o
  13   2   1      125.38      113.26      3.76 o
  14   2   1      209.22      201.41      5.37 o
  15   2   1       51.23       46.58      3.32 o
 -15   3   1       37.13       39.86      3.68 o
 -14   3   1        0.49       -1.02      2.09 o
 -13   3   1       84.45       90.47      6.40 o
 -12   3   1       71.62       71.94      2.83 o
 -11   3   1       33.71       28.80      1.77 o
 -10   3   1      106.56      106.06      2.99 o
  -9   3   1      256.69      245.91      4.64 o
  -8   3   1      402.95      412.76      6.46 o
  -7   3   1       17.71       13.68      0.62 o
  -6   3   1       21.02       16.04      0.77 o
  -5   3   1       81.55       77.60      1.64 o
  -4   3   1      195.86      208.21      2.65 o
  -3   3   1     4050.95     4444.15     48.55 o
  -2   3   1      404.88      426.92      4.89 o
  -1   3   1     5045.88     5572.91     51.38 o
   0   3   1     4627.67     5221.31     46.56 o
   1   3   1      782.90      806.72      7.61 o
   2   3   1      423.86      475.11      4.41 o
   3   3   1      320.82      327.13      3.65 o
   4   3   1      310.31      313.93      3.59 o
   5   3   1       78.34       79.37      1.52 o
   6   3   1      485.36      576.41      6.01 o
   7   3   1      499.80      485.94      5.43 o
   8   3   1      189.51      185.57      2.97 o
   9   3   1      101.51      118.09      3.45 o
  10   3   1       29.72       27.22      1.96 o
  11   3   1        7.95        8.70      1.49 o
  12   3   1        0.07        0.77      1.50 o
  13   3   1      184.43      198.36      5.25 o
  14   3   1        0.96       -0.93      2.07 o
  15   3   1       28.56       31.24     10.23 o
 -14   4   1       37.03       36.77      2.79 o
 -13   4   1       75.34       70.58      3.26 o
 -12   4   1       26.24       21.10      2.01 o
 -11   4   1        1.18        2.46      1.48 o
 -10   4   1      102.84       98.15      3.02 o
  -9   4   1       56.60       55.40      2.24 o
  -8   4   1      948.88      891.98     13.23 o
  -7   4   1      166.31      147.28      2.16 o
  -6   4   1      155.78      175.20      2.88 o
  -5   4   1     1226.07     1286.29     13.68 o
  -4   4   1     2374.54     2629.73     26.43 o
  -3   4   1      817.91      918.21      9.41 o
  -2   4   1      731.76      760.12      6.98 o
  -1   4   1       11.43        7.08      0.42 o
   0   4   1       26.47       16.30      0.53 o
   1   4   1     2202.43     2323.58     20.88 o
   2   4   1     5505.05     6237.10     55.65 o
   3   4   1      180.06      179.19      2.03 o
   4   4   1       62.83       65.99      1.16 o
   5   4   1       61.65       57.90      1.52 o
   6   4   1       47.00       42.15      1.10 o
   7   4   1       93.69       98.66      1.78 o
   8   4   1        0.09       -0.72      0.72 o
   9   4   1      423.36      428.27      6.67 o
  10   4   1        1.11        1.48      1.00 o
  11   4   1       39.19       47.47      2.72 o
  12   4   1        1.12       -0.27      1.72 o
  13   4   1       55.33       46.00      2.83 o
  14   4   1        0.47        0.30      2.35 o
 -14   5   1       11.59        9.11      2.76 o
 -13   5   1        0.38        0.92      2.32 o
 -12   5   1       43.62       44.83      2.67 o
 -11   5   1       84.05       76.89      3.19 o
 -10   5   1        5.48        3.51      1.59 o
  -9   5   1        3.78        5.34      1.02 o
  -8   5   1      632.63      638.30      8.93 o
  -7   5   1       63.26       59.24      1.51 o
  -6   5   1       50.73       34.45      1.16 o
  -5   5   1       79.59       73.85      2.06 o
  -4   5   1      986.50      993.73     11.86 o
  -3   5   1      682.85      679.57      7.43 o
  -2   5   1      248.41      287.31      2.96 o
  -1   5   1     1170.31     1305.96     11.16 o
   0   5   1       51.86       51.23      1.11 o
   1   5   1        2.12        0.93      0.42 o
   2   5   1      290.98      335.31      3.32 o
   3   5   1     4293.54     4680.90     44.99 o
   4   5   1      275.35      303.11      4.74 o
   5   5   1        2.98        2.72      0.74 o
   6   5   1        3.12        2.93      0.79 o
   7   5   1       43.75       45.84      1.53 o
   8   5   1        2.68        2.58      0.85 o
   9   5   1       37.28       32.72      1.47 o
  10   5   1       86.43       89.98      2.21 o
  11   5   1       17.95       14.10      1.15 o
  12   5   1        9.78       11.82      2.24 o
  13   5   1        0.93        1.43      2.29 o
  14   5   1        0.21        1.52      3.70 o
 -13   6   1        0.01       -0.20      2.46 o
 -12   6   1      398.32      430.36      9.34 o
 -11   6   1      205.65      221.18      5.62 o
 -10   6   1       35.62       31.61      1.78 o
  -9   6   1      164.53      160.40      3.62 o
  -8   6   1      250.96      254.38      4.18 o
  -7   6   1      202.23      192.23      3.19 o
  -6   6   1      216.54      218.05      3.46 o
  -5   6   1     1731.11     1787.54     21.10 o
  -4   6   1      958.57     1042.21     12.51 o
  -3   6   1       43.80       43.25      1.43 o
  -2   6   1        4.08        1.83      0.67 o
  -1   6   1       71.89       52.94      1.09 o
   0   6   1        0.53        0.95      0.49 o
   1   6   1        0.10        0.15      0.54 o
   2   6   1      197.50      200.30      3.34 o
   3   6   1       20.00       19.24      1.02 o
   4   6   1      268.86      276.59      4.03 o
   5   6   1      316.77      349.48      5.00 o
   6   6   1      208.04      201.25      3.28 o
   7   6   1      133.46      131.32      2.66 o
   8   6   1        0.12        0.03      1.03 o
   9   6   1       47.01       40.26      1.72 o
  10   6   1        3.39        3.89      1.16 o
  11   6   1       19.80       17.46      2.32 o
  12   6   1      238.50      256.33      6.55 o
  13   6   1      160.90      149.33      5.50 o
 -12   7   1       77.45       70.14      3.87 o
 -11   7   1        6.65        5.78      2.46 o
 -10   7   1        0.06        0.14      1.64 o
  -9   7   1        8.66        4.62      1.18 o
  -8   7   1       13.94       12.96      1.29 o
  -7   7   1      169.06      160.43      3.01 o
  -6   7   1        8.45        8.58      1.12 o
  -5   7   1      105.12       94.42      2.43 o
  -4   7   1      307.64      311.21      4.38 o
  -3   7   1      236.39      235.93      3.48 o
  -2   7   1       59.50       65.78      1.58 o
  -1   7   1       67.26       66.26      1.48 o
   0   7   1       61.50       52.76      1.59 o
   1   7   1      627.75      661.32      8.77 o
   2   7   1        0.91        1.07      0.93 o
   3   7   1      115.81      120.96      2.42 o
   4   7   1       93.07       98.77      2.24 o
   5   7   1       56.63       60.21      1.92 o
   6   7   1      420.77      430.08      6.09 o
   7   7   1        8.36        7.03      1.33 o
   8   7   1       11.11       12.30      1.33 o
   9   7   1       75.03       73.44      2.49 o
  10   7   1       61.60       63.80      2.36 o
  11   7   1        1.57        0.30      1.75 o
  12   7   1      139.45      146.66      5.60 o
 -11   8   1      253.67      267.50      6.13 o
 -10   8   1        4.74        4.27      1.36 o
  -9   8   1       25.01       20.50      1.65 o
  -8   8   1      301.82      284.91      4.92 o
  -7   8   1        5.81        5.45      1.35 o
  -6   8   1      387.79      376.97      5.60 o
  -5   8   1       17.25       15.48      1.38 o
  -4   8   1        7.18        5.15      1.28 o
  -3   8   1        0.00       -0.15      1.12 o
  -2   8   1        5.59        4.32      1.28 o
  -1   8   1       21.25       23.29      1.92 o
   0   8   1      115.26      113.04      3.01 o
   1   8   1        2.07        1.83      1.61 o
   2   8   1        4.80        6.26      1.86 o
   3   8   1      106.50       97.31      3.91 o
   4   8   1      106.09      101.70      2.92 o
   5   8   1      220.24      211.39      3.73 o
   6   8   1        8.48        9.01      1.44 o
   7   8   1        6.56        5.30      1.46 o
   8   8   1       13.44        9.51      1.55 o
   9   8   1       66.13       80.92      2.88 o
  10   8   1        3.70        4.60      1.70 o
  11   8   1       18.30       18.03      2.48 o
 -10   9   1        0.52       -0.07      1.86 o
  -9   9   1       25.24       21.26      1.97 o
  -8   9   1       78.59       78.81      2.81 o
  -7   9   1      258.30      257.84      4.82 o
  -6   9   1      309.72      288.00      5.62 o
  -5   9   1        9.14        7.54      1.74 o
  -4   9   1        6.31        3.92      1.90 o
  -3   9   1      634.09      612.22     12.18 o
  -2   9   1       92.30       67.28      3.44 o
  -1   9   1        6.84        7.97      2.25 o
   0   9   1        2.25        0.06      2.01 o
   1   9   1       47.64       40.65      2.78 o
   2   9   1       86.77       97.67      3.92 o
   3   9   1       19.88       18.28      2.34 o
   4   9   1       72.96       62.32      3.29 o
   5   9   1        0.14       -0.34      1.90 o
   6   9   1      684.33      712.06     11.38 o
   7   9   1      158.28      129.22      3.95 o
   8   9   1       45.91       43.69      2.51 o
   9   9   1       87.73       81.67      3.50 o
  10   9   1        3.44        3.45      2.37 o
  -8  10   1        5.62        2.10      3.22 o
  -7  10   1      216.54      224.67      6.34 o
  -6  10   1      147.81      153.45      5.32 o
  -5  10   1        0.98        0.45      2.43 o
  -4  10   1      226.46      239.15      6.44 o
  -3  10   1       25.80       30.11      3.26 o
  -2  10   1        0.00       -0.02      2.46 o
  -1  10   1       37.31       48.56      5.71 o
   0  10   1        0.52        2.14      3.00 o
   1  10   1       54.29       66.84      4.26 o
   2  10   1       27.30       18.79      2.74 o
   3  10   1       76.03       84.61      4.26 o
   4  10   1       43.90       45.32      3.23 o
   5  10   1       93.05       80.59      4.30 o
   6  10   1      214.99      222.41      6.38 o
   7  10   1       27.65       30.65      3.28 o
   8  10   1       42.35       37.85      6.06 o
  -6  11   1        1.33        5.71     10.00 o
  -5  11   1        4.09        5.19      3.17 o
  -4  11   1       25.61       24.06      3.43 o
  -3  11   1      153.14      150.60      5.84 o
  -2  11   1        0.07       -0.49      3.04 o
  -1  11   1       64.87       66.37      4.95 o
   0  11   1      147.63      165.87      9.09 o
   1  11   1       63.83       71.50      8.09 o
   2  11   1       19.53       20.06      4.19 o
   3  11   1       40.02       37.20      3.66 o
   4  11   1       72.47       71.51      4.30 o
   5  11   1        7.22        7.12      3.48 o
   6  11   1       17.14       10.00      9.52 o
 -15   0   2      500.41      517.79     19.51 o
 -14   0   2       79.26       68.28      4.52 o
 -13   0   2       24.58       25.77      2.51 o
 -12   0   2      213.09      201.58      5.59 o
 -11   0   2     1879.57     1927.06     44.78 o
 -10   0   2      829.01      825.10     17.30 o
  -9   0   2        4.28        2.76      0.86 o
  -8   0   2     1486.98     1629.47     35.48 o
  -7   0   2     4735.70     5213.53     80.67 o
  -6   0   2      829.08      837.23     13.23 o
  -5   0   2    15107.78    16548.82    232.60 o
  -4   0   2     5907.44     6474.97    111.73 o
  -3   0   2     1433.36     1387.99     27.94 o
  -2   0   2      910.76      918.36     18.41 o
  -1   0   2     1074.52     1072.67     18.56 o
   0   0   2    17753.11    17791.91    274.35 o
   1   0   2     2963.18     3111.20     43.78 o
   2   0   2    17798.20    18239.34    314.47 o
   3   0   2    11617.79    12362.25    213.50 o
   4   0   2     3855.92     4219.89     72.94 o
   5   0   2     2485.20     2796.39     43.29 o
   6   0   2      579.93      572.43     12.05 o
   7   0   2     1541.89     1761.18     27.50 o
   8   0   2      107.78       88.53      1.96 o
   9   0   2     2032.28     2143.03     33.50 o
  10   0   2     2202.07     2192.17     44.61 o
  11   0   2      120.31      117.97      3.92 o
  12   0   2       10.71        5.88      1.86 o
  13   0   2      511.67      492.67     11.92 o
  14   0   2      412.00      428.33     25.70 o
  15   0   2      190.41      234.04      8.58 o
 -15   1   2        3.39        2.29      2.20 o
 -14   1   2        1.89        1.35      1.69 o
 -13   1   2      153.22      133.48      4.21 o
 -12   1   2      456.03      472.04     11.27 o
 -11   1   2      262.27      268.56      4.72 o
 -10   1   2      336.20      326.08      5.31 o
  -9   1   2      181.19      207.84      3.65 o
  -8   1   2       95.13       83.20      1.65 o
  -7   1   2       28.12       28.48      0.72 o
  -6   1   2      175.58      167.67      1.93 o
  -5   1   2     2795.23     3105.13     31.04 o
  -4   1   2      657.61      682.61      6.68 o
  -3   1   2     2017.55     2220.12     22.18 o
  -2   1   2     5997.74     6555.76     65.21 o
  -1   1   2     5060.09     5240.85     60.27 o
   0   1   2     2387.66     2527.15     27.57 o
   1   1   2      160.95      134.70      1.41 o
   2   1   2      878.15      959.92     11.12 o
   3   1   2       39.27       45.19      1.19 o
   4   1   2      415.52      423.93      5.11 o
   5   1   2      414.27      473.16      5.26 o
   6   1   2     2246.39     2497.77     26.17 o
   7   1   2     2077.82     2306.91     26.79 o
   8   1   2        0.46        0.84      0.42 o
   9   1   2      270.54      291.62      3.57 o
  10   1   2       32.50       31.95      1.75 o
  11   1   2      987.70     1021.43     15.28 o
  12   1   2      686.19      692.27     10.80 o
  13   1   2       10.00        9.17      1.99 o
  14   1   2       54.10       60.12      2.90 o
  15   1   2        1.49       -1.63      2.35 o
 -15   2   2       64.63       60.05      3.37 o
 -14   2   2        0.52        1.72      1.81 o
 -13   2   2      100.09      108.10      3.64 o
 -12   2   2      551.01      559.41     15.86 o
 -11   2   2        6.68        6.97      1.16 o
 -10   2   2       18.26       13.42      1.13 o
  -9   2   2       55.23       62.28      1.76 o
  -8   2   2      943.86      936.27     11.86 o
  -7   2   2        8.13        8.37      0.55 o
  -6   2   2      171.11      171.90      2.12 o
  -5   2   2       71.13       70.51      1.05 o
  -4   2   2        0.19        1.63      0.44 o
  -3   2   2     2464.69     2656.06     26.55 o
  -2   2   2    13143.66    13618.03    156.59 o
  -1   2   2     2767.16     2912.04     33.56 o
   0   2   2     3415.25     3702.62     34.16 o
   1   2   2     3304.34     3485.70     32.18 o
   2   2   2      121.27      135.94      1.47 o
   3   2   2     2138.39     2267.71     22.69 o
   4   2   2      499.36      571.14      6.52 o
   5   2   2      431.15      496.30      5.40 o
   6   2   2      463.21      520.70      5.42 o
   7   2   2       31.29       40.16      0.89 o
   8   2   2      117.64      116.33      1.94 o
   9   2   2      901.45      870.16     10.45 o
  10   2   2       39.85       40.37      1.38 o
  11   2   2        0.03        0.26      1.23 o
  12   2   2      268.61      259.54      5.34 o
  13   2   2      120.49      103.48      3.76 o
  14   2   2      144.48      157.57      4.81 o
  15   2   2        7.60        6.69      2.40 o
 -15   3   2       63.22       55.25      3.45 o
 -14   3   2       46.84       43.45      2.68 o
 -13   3   2       67.21       68.69      3.05 o
 -12   3   2       18.94       13.37      1.64 o
 -11   3   2       11.13        9.39      1.49 o
 -10   3   2       19.62       21.88      1.64 o
  -9   3   2      364.35      361.56      7.09 o
  -8   3   2       19.25       20.10      0.99 o
  -7   3   2      554.09      507.44      6.68 o
  -6   3   2      810.25      801.97      8.67 o
  -5   3   2      133.84      142.00      1.56 o
  -4   3   2      240.89      275.92      3.07 o
  -3   3   2        2.85        3.49      0.37 o
  -2   3   2        5.93        5.62      0.45 o
  -1   3   2      787.63      881.50      7.99 o
   0   3   2      296.04      310.58      2.96 o
   1   3   2     1141.16     1213.92     11.34 o
   2   3   2     3173.81     3514.73     32.51 o
   3   3   2     4563.20     5250.65     48.49 o
   4   3   2      118.93      136.14      1.69 o
   5   3   2       68.73       92.53      1.81 o
   6   3   2       21.98       20.82      0.72 o
   7   3   2     1362.06     1401.36     16.46 o
   8   3   2      421.72      412.18      5.52 o
   9   3   2       70.28       63.81      1.60 o
  10   3   2        0.92        0.27      0.90 o
  11   3   2      143.12      134.46      3.84 o
  12   3   2       51.30       47.15      2.61 o
  13   3   2       29.92       30.24      4.88 o
  14   3   2       10.97        6.54      2.36 o
  15   3   2       78.63       90.91     11.42 o
 -14   4   2       58.52       60.83      3.39 o
 -13   4   2      576.45      612.31     12.07 o
 -12   4   2       28.52       25.76      2.07 o
 -11   4   2      287.47      287.77      6.18 o
 -10   4   2      148.86      133.89      3.55 o
  -9   4   2     1173.59     1144.91     18.51 o
  -8   4   2      173.03      169.24      2.75 o
  -7   4   2       23.70       21.54      0.70 o
  -6   4   2      957.57      988.77     11.16 o
  -5   4   2      203.66      195.99      2.62 o
  -4   4   2      882.63      977.48     10.05 o
  -3   4   2     1775.19     1950.83     20.57 o
  -2   4   2       17.86       16.35      0.65 o
  -1   4   2      939.12     1070.40     10.42 o
   0   4   2       31.10       24.77      0.62 o
   1   4   2     4294.45     4864.75     44.98 o
   2   4   2      291.04      336.47      3.42 o
   3   4   2       17.03       17.70      0.66 o
   4   4   2      289.62      287.08      4.80 o
   5   4   2      202.86      227.32      2.93 o
   6   4   2       28.21       25.84      0.93 o
   7   4   2      569.91      554.74      7.29 o
   8   4   2       59.33       53.30      1.60 o
   9   4   2      679.89      673.35     10.15 o
  10   4   2       42.89       36.45      1.38 o
  11   4   2      126.20      132.43      3.16 o
  12   4   2       42.39       38.66      2.52 o
  13   4   2        0.23        0.76      2.06 o
  14   4   2       50.59       57.98      3.41 o
 -14   5   2        9.52        9.20      2.92 o
 -13   5   2      356.46      349.33      7.92 o
 -12   5   2        3.22        3.30      1.91 o
 -11   5   2       24.13       26.22      2.01 o
 -10   5   2       44.50       40.61      2.13 o
  -9   5   2      809.22      810.41     12.15 o
  -8   5   2      185.05      161.87      2.79 o
  -7   5   2     2370.87     2391.30     27.97 o
  -6   5   2      738.53      781.87      9.49 o
  -5   5   2      123.09      111.70      1.90 o
  -4   5   2      392.97      385.87      4.91 o
  -3   5   2     1429.45     1589.85     18.68 o
  -2   5   2      218.85      255.06      3.86 o
  -1   5   2        3.70        4.51      0.44 o
   0   5   2      448.48      495.87      4.87 o
   1   5   2      801.01      899.88      8.91 o
   2   5   2     1099.16     1212.05     11.45 o
   3   5   2      798.37      911.83      9.06 o
   4   5   2      427.73      435.52      5.92 o
   5   5   2      294.38      309.47      5.70 o
   6   5   2        0.80        0.19      0.79 o
   7   5   2      380.97      378.73      5.64 o
   8   5   2      229.87      237.34      4.55 o
   9   5   2       95.17       93.05      2.36 o
  10   5   2       13.26        9.71      1.12 o
  11   5   2      237.79      230.68      4.79 o
  12   5   2       21.64       22.74      2.41 o
  13   5   2       60.05       62.11      3.43 o
  14   5   2        0.50        1.90      5.24 o
 -13   6   2      213.46      230.31      6.38 o
 -12   6   2       57.86       52.83      3.08 o
 -11   6   2      113.44      108.23      4.00 o
 -10   6   2      167.26      155.65      4.36 o
  -9   6   2      483.24      492.93      7.86 o
  -8   6   2       11.06        8.04      0.92 o
  -7   6   2      127.31      124.12      2.29 o
  -6   6   2      123.17      115.15      2.41 o
  -5   6   2      516.27      545.74      6.90 o
  -4   6   2       76.47       76.96      1.70 o
  -3   6   2        0.01        0.87      0.74 o
  -2   6   2      923.60      880.11      9.60 o
  -1   6   2      337.26      362.01      4.25 o
   0   6   2      180.02      161.43      1.88 o
   1   6   2     1192.74     1207.49     12.41 o
   2   6   2       64.02       65.21      1.28 o
   3   6   2      284.45      274.19      4.54 o
   4   6   2       53.24       53.17      1.59 o
   5   6   2       97.07       98.85      2.12 o
   6   6   2       29.72       26.79      1.50 o
   7   6   2       19.47       17.11      1.21 o
   8   6   2       23.47       17.87      1.27 o
   9   6   2       96.71       94.98      2.60 o
  10   6   2       19.45       21.96      1.41 o
  11   6   2      106.66      113.32      2.76 o
  12   6   2        3.48        2.80      1.51 o
  13   6   2       55.77       60.29      3.67 o
 -12   7   2      183.60      189.84      5.78 o
 -11   7   2      503.70      531.94     11.02 o
 -10   7   2      107.81      104.61      4.72 o
  -9   7   2       27.60       33.13      1.58 o
  -8   7   2      211.24      214.65      4.39 o
  -7   7   2      579.00      565.53      7.75 o
  -6   7   2        0.79        0.50      1.03 o
  -5   7   2     2366.41     2379.09     27.97 o
  -4   7   2      393.42      379.60      5.10 o
  -3   7   2       63.83       52.62      1.56 o
  -2   7   2      870.68      838.59     10.27 o
  -1   7   2     1579.52     1559.61     16.72 o
   0   7   2      592.16      623.93      7.82 o
   1   7   2        6.38        9.03      1.12 o
   2   7   2      973.43      936.55     12.11 o
   3   7   2      567.70      549.08      7.46 o
   4   7   2      120.48      107.10      2.33 o
   5   7   2     1239.81     1299.04     16.62 o
   6   7   2       69.07       70.64      2.09 o
   7   7   2       34.19       36.45      1.72 o
   8   7   2      264.43      261.33      4.55 o
   9   7   2      702.22      730.39     11.31 o
  10   7   2       20.54       16.63      1.65 o
  11   7   2        0.10        0.14      1.47 o
  12   7   2      729.92      805.87     13.89 o
 -11   8   2        2.97        0.80      2.88 o
 -10   8   2       11.69       10.43      1.89 o
  -9   8   2      188.24      194.27      3.94 o
  -8   8   2        1.02        1.09      1.33 o
  -7   8   2      782.31      802.56     10.76 o
  -6   8   2      576.35      567.23      7.90 o
  -5   8   2      216.62      198.74      3.88 o
  -4   8   2      161.32      162.23      2.81 o
  -3   8   2        2.91        2.30      1.06 o
  -2   8   2       32.16       30.45      1.65 o
  -1   8   2       42.25       43.54      2.46 o
   0   8   2       81.83       81.61      2.92 o
   1   8   2      303.89      292.48      5.31 o
   2   8   2      264.17      268.18      6.73 o
   3   8   2      169.41      168.82      4.06 o
   4   8   2       48.38       43.52      2.77 o
   5   8   2      613.16      634.20      9.51 o
   6   8   2      186.87      178.23      3.87 o
   7   8   2      212.62      226.14      4.24 o
   8   8   2       23.92       21.90      1.78 o
   9   8   2        9.91       10.61      1.85 o
  10   8   2      229.46      226.74      4.83 o
  11   8   2       63.96       65.44      2.76 o
 -10   9   2        2.18        1.08      2.27 o
  -9   9   2        7.30        9.97      1.74 o
  -8   9   2      142.50      139.89      4.08 o
  -7   9   2        4.02        3.30      1.63 o
  -6   9   2        7.02        8.80      1.58 o
  -5   9   2       72.43       81.85      2.99 o
  -4   9   2      382.75      376.75      6.20 o
  -3   9   2        7.73        8.92      2.17 o
  -2   9   2        1.12        1.59      1.97 o
  -1   9   2      225.98      224.46      5.76 o
   0   9   2      412.66      407.56     11.08 o
   1   9   2      272.82      301.51      7.13 o
   2   9   2       55.61       50.31      2.94 o
   3   9   2        5.62        2.17      2.21 o
   4   9   2       33.81       35.58      2.67 o
   5   9   2      112.75      111.98      3.87 o
   6   9   2      233.34      236.30      8.25 o
   7   9   2        8.21       12.41      2.27 o
   8   9   2        1.94       -0.82      2.12 o
   9   9   2       11.16       12.76      2.29 o
  10   9   2       58.58       72.09      6.23 o
  -8  10   2       15.45       18.62      3.02 o
  -7  10   2       21.08       26.69      2.62 o
  -6  10   2      190.94      194.68      5.66 o
  -5  10   2       68.56       71.23      5.43 o
  -4  10   2        3.88        4.67      2.55 o
  -3  10   2       38.81       40.88      3.10 o
  -2  10   2       36.42       25.26      2.85 o
  -1  10   2      354.02      391.81      8.90 o
   0  10   2        0.98       -0.37      3.00 o
   1  10   2      144.89      140.68      8.14 o
   2  10   2       27.73       31.67      4.54 o
   3  10   2       27.19       34.17      3.15 o
   4  10   2      253.60      248.63      6.73 o
   5  10   2       74.36       71.85      3.91 o
   6  10   2      131.30      152.29      6.08 o
   7  10   2       39.01       37.53      3.69 o
   8  10   2       82.48       86.27      9.07 o
  -6  11   2        1.20       -2.38      9.52 o
  -5  11   2       27.69       29.71      3.58 o
  -4  11   2       10.95        8.51      3.29 o
  -3  11   2      409.44      411.25      9.77 o
  -2  11   2       58.31       64.58      4.08 o
  -1  11   2       11.65       12.37      3.78 o
   0  11   2       23.23       24.27      4.10 o
   1  11   2       20.30       15.71      5.05 o
   2  11   2       23.00       25.23      4.13 o
   3  11   2      215.03      211.44      6.80 o
   4  11   2       50.07       58.21      4.16 o
   5  11   2       37.42       32.29      3.76 o
   6  11   2       21.46       16.18     10.00 o
 -15   1   3       31.97       31.75      4.12 o
 -14   1   3       34.17       33.12      3.02 o
 -13   1   3       66.42       58.64      3.67 o
 -12   1   3       10.00        6.70      1.19 o
 -11   1   3      188.93      189.32      3.88 o
 -10   1   3      324.69      302.47      5.03 o
  -9   1   3        1.41        0.24      0.59 o
  -8   1   3       81.16       68.60      1.36 o
  -7   1   3      120.37      124.78      1.62 o
  -6   1   3        3.46        5.14      0.35 o
  -5   1   3       15.19       14.79      0.38 o
  -4   1   3     1387.85     1526.24     16.81 o
  -3   1   3      181.35      167.77      1.87 o
  -2   1   3      883.61      971.85      9.06 o
  -1   1   3     1468.95     1599.18     16.01 o
   0   1   3     1634.49     1609.11     17.61 o
   1   1   3     1833.92     1781.09     16.50 o
   2   1   3     3760.70     4077.69     37.61 o
   3   1   3     1296.59     1305.72     13.14 o
   4   1   3      244.10      252.70      4.03 o
   5   1   3      810.53      889.60     10.52 o
   6   1   3     1031.92     1080.25     11.52 o
   7   1   3      174.76      179.80      2.39 o
   8   1   3       15.60       14.98      1.01 o
   9   1   3      141.13      145.95      2.38 o
  10   1   3      434.50      431.53      5.86 o
  11   1   3       28.32       21.44      1.52 o
  12   1   3       49.09       49.29      2.18 o
  13   1   3       47.86       35.70      2.17 o
  14   1   3       76.59       75.27      4.24 o
  15   1   3        1.49        0.69      2.34 o
 -15   2   3        3.12        7.30      2.18 o
 -14   2   3       19.00       18.15      3.09 o
 -13   2   3      135.27      127.81      3.66 o
 -12   2   3       77.46       70.92      2.60 o
 -11   2   3      186.62      178.88      4.24 o
 -10   2   3     1048.85      989.16     17.58 o
  -9   2   3        3.61        3.27      0.84 o
  -8   2   3       27.25       26.01      1.42 o
  -7   2   3      896.14      927.07      9.95 o
  -6   2   3      388.67      403.39      4.47 o
  -5   2   3       15.16       13.42      0.60 o
  -4   2   3      119.74      101.97      1.14 o
  -3   2   3     1475.93     1573.91     14.59 o
  -2   2   3      447.79      450.91      5.05 o
  -1   2   3     4436.47     4885.40     53.36 o
   0   2   3     1510.34     1513.76     14.06 o
   1   2   3        0.93        2.62      0.25 o
   2   2   3     2724.46     2986.45     28.66 o
   3   2   3     1475.19     1547.84     14.95 o
   4   2   3       68.01       77.71      1.38 o
   5   2   3      717.42      795.95      8.65 o
   6   2   3      334.67      340.94      4.68 o
   7   2   3        2.05        2.89      0.59 o
   8   2   3       56.43       58.47      1.42 o
   9   2   3      169.84      153.64      2.70 o
  10   2   3       60.23       58.45      1.51 o
  11   2   3      178.13      170.25      4.80 o
  12   2   3       47.65       46.15      3.00 o
  13   2   3        7.91        7.20      1.89 o
  14   2   3        0.17        2.12      2.33 o
  15   2   3      185.67      194.79     10.85 o
 -15   3   3        1.42        2.59      2.74 o
 -14   3   3        8.12        8.70      2.07 o
 -13   3   3        5.90        3.79      1.65 o
 -12   3   3       70.85       66.34      2.69 o
 -11   3   3       32.74       28.52      1.75 o
 -10   3   3      108.37      111.91      3.02 o
  -9   3   3      921.35      926.60     15.02 o
  -8   3   3      113.35      132.15      2.96 o
  -7   3   3        9.85        8.81      0.71 o
  -6   3   3     2637.87     2779.41     27.86 o
  -5   3   3     1043.01     1129.63     10.25 o
  -4   3   3      264.67      281.11      3.04 o
  -3   3   3        2.05        1.37      0.34 o
  -2   3   3      645.11      693.88      8.70 o
  -1   3   3     1865.38     2019.29     19.45 o
   0   3   3       34.97       32.13      0.59 o
   1   3   3     2055.51     2301.82     22.20 o
   2   3   3    10485.06    11436.91    109.34 o
   3   3   3      102.60      103.30      1.27 o
   4   3   3      510.03      523.76      5.29 o
   5   3   3      816.53      853.65      8.80 o
   6   3   3     2155.09     2299.75     25.39 o
   7   3   3      659.56      626.99      7.65 o
   8   3   3      465.98      464.98      6.24 o
   9   3   3     1126.11     1132.47     15.39 o
  10   3   3       58.09       52.46      1.53 o
  11   3   3        7.05        6.64      1.15 o
  12   3   3       65.38       53.47      2.87 o
  13   3   3      118.50      120.43      4.10 o
  14   3   3       83.45       76.22      4.00 o
  15   3   3      276.64      270.77     16.66 o
 -14   4   3       97.05       84.68      3.98 o
 -13   4   3       32.23       29.18      2.36 o
 -12   4   3       73.14       77.79      3.11 o
 -11   4   3      245.43      248.01      5.54 o
 -10   4   3      201.37      168.06      4.20 o
  -9   4   3        0.95        0.99      1.12 o
  -8   4   3       58.13       60.24      1.75 o
  -7   4   3        1.57        2.24      0.51 o
  -6   4   3        0.23       -0.19      0.42 o
  -5   4   3     1450.61     1559.08     16.49 o
  -4   4   3      557.36      613.38      7.03 o
  -3   4   3      354.36      385.40      4.56 o
  -2   4   3       46.83       51.07      0.89 o
  -1   4   3      139.36      144.66      1.63 o
   0   4   3      343.44      375.85      3.84 o
   1   4   3      852.88      949.75      8.98 o
   2   4   3      272.66      285.65      2.94 o
   3   4   3        0.06        0.37      0.41 o
   4   4   3     3379.54     3935.67     36.45 o
   5   4   3      101.20      100.37      1.58 o
   6   4   3      100.62      102.05      1.82 o
   7   4   3      125.83      137.85      2.35 o
   8   4   3      651.96      686.22      9.58 o
   9   4   3       14.29       11.12      1.06 o
  10   4   3      205.75      192.10      3.56 o
  11   4   3      771.07      794.75     11.92 o
  12   4   3      117.49      117.70      4.00 o
  13   4   3      140.21      130.16      4.55 o
  14   4   3        1.83        2.93      2.46 o
 -14   5   3      127.63      119.81      7.56 o
 -13   5   3       25.44       31.81      2.59 o
 -12   5   3       52.72       53.75      5.01 o
 -11   5   3       28.25       20.98      1.87 o
 -10   5   3      143.38      160.52      4.20 o
  -9   5   3        0.01       -0.27      1.21 o
  -8   5   3       60.69       50.48      1.52 o
  -7   5   3       10.85        6.74      0.71 o
  -6   5   3       16.55       17.34      0.92 o
  -5   5   3       13.81       13.10      0.78 o
  -4   5   3      315.62      315.45      4.13 o
  -3   5   3      471.80      458.86      6.07 o
  -2   5   3     1742.62     1761.72     17.13 o
  -1   5   3      164.16      189.64      2.96 o
   0   5   3      121.61      130.38      1.58 o
   1   5   3      578.48      577.36      5.64 o
   2   5   3     1431.97     1657.26     15.55 o
   3   5   3       94.78      103.35      1.61 o
   4   5   3      405.29      439.61      4.85 o
   5   5   3       89.43       76.09      1.72 o
   6   5   3      218.17      226.52      3.46 o
   7   5   3       23.60       20.37      1.14 o
   8   5   3        5.88        4.24      0.99 o
   9   5   3      344.47      346.89      5.76 o
  10   5   3      136.29      134.14      2.97 o
  11   5   3      247.31      260.25      4.71 o
  12   5   3       19.57       18.45      1.72 o
  13   5   3        1.51        0.70      2.43 o
 -13   6   3        4.12        3.06      2.66 o
 -12   6   3      270.73      282.63      6.87 o
 -11   6   3        0.11       -0.03      2.03 o
 -10   6   3        0.78        1.10      1.73 o
  -9   6   3       56.79       60.00      2.38 o
  -8   6   3      147.20      149.53      2.54 o
  -7   6   3      516.15      495.74      6.40 o
  -6   6   3      240.02      226.32      3.76 o
  -5   6   3      424.72      443.54      5.72 o
  -4   6   3      126.36      126.72      2.34 o
  -3   6   3        2.43        1.75      0.71 o
  -2   6   3      180.22      183.02      2.80 o
  -1   6   3      370.62      405.46      4.68 o
   0   6   3       14.54       12.69      0.72 o
   1   6   3      132.86      155.80      2.14 o
   2   6   3       11.63        9.75      0.72 o
   3   6   3      115.27      116.29      2.00 o
   4   6   3      103.56       93.35      2.64 o
   5   6   3        2.30        1.76      0.91 o
   6   6   3      517.55      492.56      6.72 o
   7   6   3      403.15      400.46      6.08 o
   8   6   3      149.48      142.45      4.21 o
   9   6   3        4.11        2.40      1.27 o
  10   6   3        0.62        0.41      1.33 o
  11   6   3        0.01        0.26      1.29 o
  12   6   3        9.71        6.61      1.91 o
  13   6   3       93.08      102.72      5.04 o
 -12   7   3        7.43        1.43      2.66 o
 -11   7   3       57.75       58.34      3.37 o
 -10   7   3      305.40      316.46      7.97 o
  -9   7   3      269.88      250.71      4.78 o
  -8   7   3       85.28       70.47      2.05 o
  -7   7   3       31.08       26.83      1.31 o
  -6   7   3      893.01      875.67     10.80 o
  -5   7   3      243.36      237.63      3.58 o
  -4   7   3       68.68       74.48      1.77 o
  -3   7   3      957.67      905.85     10.50 o
  -2   7   3      245.42      221.72      3.14 o
  -1   7   3        5.77        6.05      1.00 o
   0   7   3       30.52       40.23      1.79 o
   1   7   3       79.89       65.63      2.00 o
   2   7   3       18.27       14.55      1.19 o
   3   7   3      254.43      275.21      4.39 o
   4   7   3      906.77      897.56     11.69 o
   5   7   3      676.53      683.30      9.12 o
   6   7   3      204.14      191.56      3.43 o
   7   7   3      414.72      414.46      6.41 o
   8   7   3       47.95       45.58      2.20 o
   9   7   3        3.78        1.77      1.45 o
  10   7   3        9.53       10.04      1.64 o
  11   7   3      182.26      170.65      3.95 o
  12   7   3      220.71      210.92      5.46 o
 -11   8   3      288.79      288.36      7.43 o
 -10   8   3      133.89      144.37      4.05 o
  -9   8   3       75.18       71.74      2.26 o
  -8   8   3      145.33      137.84      3.13 o
  -7   8   3        0.54        1.56      1.19 o
  -6   8   3      103.30       94.18      2.35 o
  -5   8   3      573.71      567.43      7.06 o
  -4   8   3      505.12      481.88      6.07 o
  -3   8   3       32.98       25.54      1.30 o
  -2   8   3        0.82        1.38      1.26 o
  -1   8   3      929.57      863.31     13.27 o
   0   8   3      130.54      110.49      4.42 o
   1   8   3        2.62        1.90      1.40 o
   2   8   3      962.86      946.28     15.75 o
   3   8   3      465.19      428.69      7.87 o
   4   8   3        0.01        1.80      1.70 o
   5   8   3      208.77      205.14      4.29 o
   6   8   3      248.92      239.62      5.11 o
   7   8   3      442.19      425.28      6.90 o
   8   8   3       17.88       19.84      2.20 o
   9   8   3      388.59      374.12      6.72 o
  10   8   3      292.84      270.65      5.61 o
  11   8   3        0.00       -0.98      1.87 o
 -10   9   3       18.48       16.23      2.35 o
  -9   9   3       52.58       48.15      2.47 o
  -8   9   3      142.13      142.64      3.29 o
  -7   9   3       42.57       42.44      2.04 o
  -6   9   3      285.54      289.78      4.66 o
  -5   9   3      257.56      250.78      4.18 o
  -4   9   3      136.73      131.66      3.38 o
  -3   9   3      815.17      872.53     16.58 o
  -2   9   3       26.50       24.84      2.54 o
  -1   9   3      228.81      213.03     11.95 o
   0   9   3       71.80       74.29      3.73 o
   1   9   3       27.12       31.63      3.29 o
   2   9   3        0.08        0.32      2.17 o
   3   9   3        0.45        1.25      2.17 o
   4   9   3      243.86      238.94      6.15 o
   5   9   3      211.24      202.07      5.11 o
   6   9   3        4.28        1.06      2.32 o
   7   9   3      127.26      122.73      7.01 o
   8   9   3        0.95        2.55      2.67 o
   9   9   3       18.68       16.54      2.58 o
  10   9   3      233.72      253.66     18.84 o
  -8  10   3       26.98       22.36      3.05 o
  -7  10   3        5.33        6.35      2.25 o
  -6  10   3      118.48      114.30      3.95 o
  -5  10   3        8.80        5.22      2.39 o
  -4  10   3      337.57      337.05      8.02 o
  -3  10   3       27.00       27.52      2.78 o
  -2  10   3       84.80       81.18      4.20 o
  -1  10   3      253.67      278.04      7.04 o
   0  10   3       13.05       11.92      3.21 o
   1  10   3       29.12       22.89      4.72 o
   2  10   3       16.27       18.70      3.47 o
   3  10   3       33.77       38.07      4.95 o
   4  10   3        4.81        2.78      2.70 o
   5  10   3        7.32        5.90      2.80 o
   6  10   3       14.82       14.23      3.40 o
   7  10   3       37.24       39.46      3.81 o
   8  10   3       77.27       83.29     11.42 o
  -6  11   3       38.59       41.88     10.95 o
  -5  11   3       16.76       14.96      3.84 o
  -4  11   3       26.66       28.15      3.54 o
  -3  11   3        9.23        8.60      3.19 o
  -2  11   3      120.23      127.42      5.61 o
  -1  11   3       78.76       86.69      5.93 o
   0  11   3       73.52       89.52      5.45 o
   1  11   3       12.19       13.68      5.21 o
   2  11   3      112.52      120.50      6.91 o
   3  11   3        7.65       10.69      4.26 o
   4  11   3       52.72       63.09      4.28 o
   5  11   3       94.01       96.87      6.25 o
 -15   0   4      135.88      159.45      7.62 o
 -14   0   4       25.52       29.39      2.93 o
 -13   0   4      220.57      204.43     10.23 o
 -12   0   4      703.49      709.06     16.46 o
 -11   0   4      710.29      672.01     14.44 o
 -10   0   4      506.17      529.18     11.52 o
  -9   0   4      271.58      270.80      5.50 o
  -8   0   4       20.38       14.18      0.74 o
  -7   0   4      179.92      197.80      3.24 o
  -6   0   4     1652.34     1717.37     34.90 o
  -5   0   4      425.18      427.69      9.07 o
  -4   0   4     2925.69     3139.58     62.93 o
  -3   0   4       76.87       77.06      2.00 o
  -2   0   4     1010.61     1164.41     16.48 o
  -1   0   4     1559.33     1650.50     23.35 o
   0   0   4      488.92      534.26      9.40 o
   1   0   4    15278.95    16270.39    212.18 o
   2   0   4       34.64       45.13      0.94 o
   3   0   4      986.04     1105.51     14.60 o
   4   0   4       13.16       16.87      1.12 o
   5   0   4      244.44      250.46      4.87 o
   6   0   4      572.12      632.33     10.21 o
   7   0   4      622.19      626.97     11.42 o
   8   0   4       18.57       16.41      1.79 o
   9   0   4       82.25       80.69      2.89 o
  10   0   4      706.48      724.92     13.37 o
  11   0   4      519.03      488.04      9.43 o
  12   0   4       11.57        8.76      2.19 o
  13   0   4      357.19      356.80      9.20 o
  14   0   4        1.31       -0.89      2.68 o
  15   0   4      115.93      114.04      6.51 o
 -15   1   4       11.97       13.86      3.49 o
 -14   1   4      158.92      170.52      4.87 o
 -13   1   4       16.43       14.00      1.54 o
 -12   1   4        7.68        4.94      1.19 o
 -11   1   4      474.95      443.80     10.31 o
 -10   1   4      234.42      239.62      4.13 o
  -9   1   4      394.29      369.35      5.38 o
  -8   1   4      426.80      425.14      4.59 o
  -7   1   4       16.82       15.16      0.61 o
  -6   1   4     3772.09     4205.43     40.35 o
  -5   1   4       37.14       57.08      1.00 o
  -4   1   4        0.14        0.26      0.26 o
  -3   1   4     2146.23     2162.97     21.63 o
  -2   1   4        4.63        2.65      0.17 o
  -1   1   4      924.84      995.08     10.50 o
   0   1   4      468.47      474.29      5.33 o
   1   1   4     2046.28     1964.55     18.19 o
   2   1   4        2.54        1.05      0.25 o
   3   1   4       34.96       35.64      0.67 o
   4   1   4     1224.04     1239.62     12.54 o
   5   1   4       11.49        7.26      0.46 o
   6   1   4      488.03      498.08      6.37 o
   7   1   4        2.38        3.54      0.61 o
   8   1   4     1354.98     1347.55     16.91 o
   9   1   4        2.29        1.17      0.69 o
  10   1   4      391.06      382.24      5.92 o
  11   1   4      225.88      208.27      3.79 o
  12   1   4       68.67       62.42      2.91 o
  13   1   4      198.42      185.35      4.56 o
  14   1   4        0.28       -0.74      1.94 o
  15   1   4        0.06        1.01      2.39 o
 -15   2   4       43.04       55.64      3.15 o
 -14   2   4      245.84      251.95      5.97 o
 -13   2   4       16.61       13.31      1.53 o
 -12   2   4      517.15      518.77     10.06 o
 -11   2   4       87.81       73.65      3.09 o
 -10   2   4      377.36      393.63      6.82 o
  -9   2   4       68.60       66.25      1.64 o
  -8   2   4      153.78      168.27      2.46 o
  -7   2   4      460.15      461.59      5.10 o
  -6   2   4        4.04        6.48      0.42 o
  -5   2   4        1.41        1.39      0.31 o
  -4   2   4      950.00     1119.33     12.40 o
  -3   2   4      327.36      333.15      3.09 o
  -2   2   4     1968.11     2009.82     20.11 o
  -1   2   4      150.56      146.75      1.73 o
   0   2   4      656.75      704.77      6.89 o
   1   2   4      980.70      996.33      9.68 o
   2   2   4       35.21       37.27      0.64 o
   3   2   4     2771.99     3078.90     28.51 o
   4   2   4      295.86      297.13      2.98 o
   5   2   4       39.16       40.95      1.15 o
   6   2   4        9.99       14.35      0.71 o
   7   2   4        9.20       10.11      0.77 o
   8   2   4      224.70      210.10      3.65 o
   9   2   4      325.40      338.30      4.78 o
  10   2   4       18.34       22.05      1.12 o
  11   2   4      656.55      632.51      8.94 o
  12   2   4        1.59        1.11      1.60 o
  13   2   4       14.11        9.92      1.94 o
  14   2   4        0.20        0.35      2.32 o
  15   2   4        6.11        4.05      4.39 o
 -15   3   4        0.01        0.83      3.08 o
 -14   3   4      239.04      246.15      6.00 o
 -13   3   4       13.79       10.84      1.81 o
 -12   3   4      215.77      205.88      4.88 o
 -11   3   4        0.01       -0.53      1.22 o
 -10   3   4      667.62      645.51     12.11 o
  -9   3   4      633.39      642.31      9.76 o
  -8   3   4       10.21       13.36      0.88 o
  -7   3   4      186.06      172.89      2.64 o
  -6   3   4      452.35      459.20      5.69 o
  -5   3   4      360.67      373.27      3.95 o
  -4   3   4      172.47      186.79      2.00 o
  -3   3   4       11.74       11.36      0.61 o
  -2   3   4       12.91       20.98      0.70 o
  -1   3   4      323.52      316.93      3.25 o
   0   3   4      628.41      596.72      5.71 o
   1   3   4     2429.72     2700.47     25.06 o
   2   3   4       99.57      103.47      1.24 o
   3   3   4       65.64       64.93      1.16 o
   4   3   4      379.29      405.76      4.01 o
   5   3   4        0.23        0.06      0.46 o
   6   3   4       37.24       34.87      1.05 o
   7   3   4      105.56      138.81      2.32 o
   8   3   4       43.04       50.78      1.43 o
   9   3   4        3.45        0.86      0.84 o
  10   3   4       56.60       48.81      2.09 o
  11   3   4       30.69       25.35      1.23 o
  12   3   4       89.40       85.18      2.64 o
  13   3   4      281.15      285.15     12.43 o
  14   3   4       25.14       18.24      2.67 o
 -14   4   4      176.92      178.33      6.80 o
 -13   4   4        9.96        9.20      2.01 o
 -12   4   4       14.83       13.58      1.79 o
 -11   4   4        3.14        6.46      1.50 o
 -10   4   4        4.02        2.70      1.22 o
  -9   4   4      475.40      472.99      7.56 o
  -8   4   4     1025.37      979.22     13.46 o
  -7   4   4      178.20      178.49      3.03 o
  -6   4   4      146.05      149.37      2.55 o
  -5   4   4      205.40      190.01      2.95 o
  -4   4   4      508.51      543.71      6.29 o
  -3   4   4        5.86        4.89      0.50 o
  -2   4   4        5.64       10.44      0.49 o
  -1   4   4      124.16      122.64      1.38 o
   0   4   4        8.61       11.90      0.53 o
   1   4   4       12.57       20.23      0.68 o
   2   4   4      604.96      646.40      6.25 o
   3   4   4       33.53       34.91      0.86 o
   4   4   4     1209.37     1335.11     12.63 o
   5   4   4      105.87       94.77      1.59 o
   6   4   4      134.00      144.71      2.84 o
   7   4   4       40.44       36.54      1.28 o
   8   4   4      373.03      353.85      5.31 o
   9   4   4       18.82       16.85      1.25 o
  10   4   4       24.52       25.51      1.44 o
  11   4   4       12.83       12.08      1.18 o
  12   4   4       53.36       55.03      5.35 o
  13   4   4       30.80       38.38      3.11 o
  14   4   4       29.56       38.77      3.37 o
 -14   5   4      135.92      165.16     14.75 o
 -13   5   4       84.80       70.29      5.15 o
 -12   5   4       90.33       79.17      3.39 o
 -11   5   4      363.87      379.84      7.95 o
 -10   5   4        2.23        3.60      1.49 o
  -9   5   4      143.06      129.95      2.94 o
  -8   5   4       10.40       13.05      1.22 o
  -7   5   4     1195.81     1192.12     15.18 o
  -6   5   4        3.63        2.22      0.68 o
  -5   5   4       13.76       11.82      0.77 o
  -4   5   4     1419.25     1456.93     18.23 o
  -3   5   4      862.58      874.53     10.50 o
  -2   5   4       12.25       12.13      0.71 o
  -1   5   4      443.65      464.06      4.43 o
   0   5   4      349.54      358.96      3.69 o
   1   5   4      425.97      451.38      4.51 o
   2   5   4      270.47      289.67      3.18 o
   3   5   4      550.79      560.49      5.75 o
   4   5   4       57.34       48.83      1.16 o
   5   5   4      317.79      294.38      3.97 o
   6   5   4      374.50      383.63      5.00 o
   7   5   4      492.58      509.95      7.36 o
   8   5   4       53.60       38.93      1.71 o
   9   5   4      285.60      265.23      4.76 o
  10   5   4      136.96      133.40      3.05 o
  11   5   4       31.82       26.97      2.23 o
  12   5   4      247.69      261.30      4.78 o
  13   5   4       11.27        4.06      2.56 o
 -13   6   4       17.93       13.49      2.64 o
 -12   6   4       76.84       75.13      3.73 o
 -11   6   4       25.21       26.89      2.29 o
 -10   6   4      328.69      329.09      7.09 o
  -9   6   4     1225.11     1237.04     18.45 o
  -8   6   4      206.25      182.91      3.19 o
  -7   6   4      223.11      217.58      3.19 o
  -6   6   4      737.73      745.37      9.21 o
  -5   6   4       37.63       35.78      1.28 o
  -4   6   4      518.74      522.39      6.29 o
  -3   6   4      154.39      154.44      2.49 o
  -2   6   4       91.07       75.17      1.56 o
  -1   6   4       97.79       81.05      1.74 o
   0   6   4      190.80      197.06      2.61 o
   1   6   4      460.95      476.53      4.99 o
   2   6   4       76.61       60.78      1.43 o
   3   6   4      220.90      208.96      2.77 o
   4   6   4      925.40      933.56     12.01 o
   5   6   4      630.39      626.47      8.33 o
   6   6   4        1.66        0.41      1.03 o
   7   6   4      415.96      398.06      6.08 o
   8   6   4       53.81       59.40      2.47 o
   9   6   4        6.78        4.50      1.34 o
  10   6   4       86.58       75.09      2.84 o
  11   6   4        0.01        0.35      1.43 o
  12   6   4        1.92        0.68      1.35 o
  13   6   4       92.69      120.45      6.73 o
 -12   7   4      503.03      537.26     11.36 o
 -11   7   4        5.21        2.66      2.27 o
 -10   7   4      425.03      415.08      8.82 o
  -9   7   4      230.12      229.99      4.49 o
  -8   7   4       71.27       66.06      1.81 o
  -7   7   4       38.62       34.77      1.78 o
  -6   7   4     1027.77     1031.42     12.58 o
  -5   7   4       42.80       38.79      1.37 o
  -4   7   4      435.98      433.44      5.47 o
  -3   7   4      473.11      461.45      6.07 o
  -2   7   4      747.98      761.12      9.39 o
  -1   7   4      274.53      289.79      4.31 o
   0   7   4      212.84      214.70      3.91 o
   1   7   4       65.69       53.12      1.84 o
   2   7   4      552.93      592.22      8.55 o
   3   7   4        7.03        6.17      1.25 o
   4   7   4      129.83      124.07      2.79 o
   5   7   4      110.71      109.48      2.45 o
   6   7   4        9.45        6.25      1.27 o
   7   7   4        9.12       11.71      1.49 o
   8   7   4       32.51       38.26      2.98 o
   9   7   4      183.33      180.37      3.95 o
  10   7   4       10.16       11.59      1.80 o
  11   7   4       41.68       40.05      2.16 o
  12   7   4      313.39      315.95      7.18 o
 -11   8   4       27.75       22.05      3.13 o
 -10   8   4       38.44       36.38      3.13 o
  -9   8   4       18.32       18.77      1.81 o
  -8   8   4       58.97       59.15      2.53 o
  -7   8   4        0.30        0.26      1.16 o
  -6   8   4        3.64        4.20      1.15 o
  -5   8   4       10.65        8.33      1.17 o
  -4   8   4       48.12       53.40      1.96 o
  -3   8   4       96.21       94.46      2.18 o
  -2   8   4       50.55       52.91      1.77 o
  -1   8   4       19.16       15.52      1.55 o
   0   8   4      187.50      213.47      5.28 o
   1   8   4       32.79       40.34      2.63 o
   2   8   4        0.79        0.27      1.64 o
   3   8   4        3.40        3.59      1.89 o
   4   8   4        6.16        3.46      1.72 o
   5   8   4       67.08       60.51      3.37 o
   6   8   4        0.85        0.60      1.67 o
   7   8   4       86.66       87.19      3.15 o
   8   8   4        4.77        5.17      2.00 o
   9   8   4        1.33        0.12      2.00 o
  10   8   4        0.12       -0.02      2.13 o
  11   8   4       24.68       31.47      3.15 o
 -10   9   4        1.51        1.27      2.04 o
  -9   9   4       38.28       35.97      2.28 o
  -8   9   4        7.03        4.08      1.55 o
  -7   9   4       36.11       37.46      1.85 o
  -6   9   4       63.81       61.87      2.12 o
  -5   9   4        1.28        0.17      1.45 o
  -4   9   4        7.29        4.63      1.63 o
  -3   9   4      336.24      323.37      5.58 o
  -2   9   4      175.29      193.90      5.27 o
  -1   9   4        2.63        4.02      2.10 o
   0   9   4       10.39       10.80      2.30 o
   1   9   4      248.76      221.42      8.44 o
   2   9   4      251.27      266.19      7.60 o
   3   9   4       15.14       16.97      2.49 o
   4   9   4       12.17        9.19      2.61 o
   5   9   4      187.48      186.62      5.60 o
   6   9   4       57.70       57.16      4.14 o
   7   9   4        5.51        4.12      2.61 o
   8   9   4        0.61        2.57      2.77 o
   9   9   4        8.23        6.72      2.98 o
  10   9   4       35.27       48.55     10.00 o
  -8  10   4        0.37       -0.35      2.48 o
  -7  10   4        9.77        7.78      2.28 o
  -6  10   4       24.40       20.31      2.35 o
  -5  10   4      244.02      240.16      6.38 o
  -4  10   4        6.93        4.74      2.46 o
  -3  10   4       28.63       24.01      2.82 o
  -2  10   4        0.16        1.19      2.42 o
  -1  10   4      172.25      169.23      5.46 o
   0  10   4      191.45      206.33      6.00 o
   1  10   4       42.74       45.11      4.13 o
   2  10   4       35.23       35.23      3.98 o
   3  10   4       56.74       66.35      4.54 o
   4  10   4       33.85       35.68      3.35 o
   5  10   4       18.60       24.48      3.27 o
   6  10   4        0.89        0.54      3.30 o
   7  10   4        1.37        1.34      3.29 o
  -6  11   4       20.64       22.85      9.04 o
  -5  11   4      138.67      154.74     10.23 o
  -4  11   4      582.20      618.09     13.10 o
  -3  11   4       74.75       52.31      6.93 o
  -2  11   4      588.58      630.02     13.18 o
  -1  11   4      247.10      261.95      7.40 o
   0  11   4       81.74      101.35      6.96 o
   1  11   4       55.75       37.77      5.88 o
   2  11   4        0.86       -1.36      5.00 o
   3  11   4        0.12       -1.11      3.85 o
   4  11   4        0.00        0.94      3.47 o
   5  11   4       81.94       84.91      5.46 o
 -15   1   5       68.85       67.91      3.43 o
 -14   1   5       13.58       17.84      2.52 o
 -13   1   5       27.84       23.73      1.72 o
 -12   1   5      155.05      148.32      3.35 o
 -11   1   5      102.08       98.61      2.44 o
 -10   1   5        0.45       -0.31      0.62 o
  -9   1   5       44.92       35.53      0.90 o
  -8   1   5      310.87      314.46      3.33 o
  -7   1   5        1.23        0.53      0.30 o
  -6   1   5       20.61       15.38      0.52 o
  -5   1   5      205.05      212.73      2.76 o
  -4   1   5       31.98       41.75      0.69 o
  -3   1   5        1.51        0.63      0.20 o
  -2   1   5      649.34      683.21      6.02 o
  -1   1   5      530.89      547.37      5.82 o
   0   1   5      973.10      933.43      9.86 o
   1   1   5       16.82       15.20      0.42 o
   2   1   5      207.41      165.54      1.79 o
   3   1   5        4.77        8.32      0.38 o
   4   1   5      279.69      296.22      3.07 o
   5   1   5      692.19      698.92      7.54 o
   6   1   5       96.84       73.03      1.39 o
   7   1   5       15.02       10.14      0.77 o
   8   1   5      293.32      305.44      4.30 o
   9   1   5        1.24        0.59      0.75 o
  10   1   5      234.64      219.48      3.46 o
  11   1   5      108.97      109.68      2.29 o
  12   1   5       55.81       56.11      1.94 o
  13   1   5       30.00       29.80      2.40 o
  14   1   5       18.97       12.14      2.28 o
  15   1   5        3.89        2.18      2.78 o
 -15   2   5      365.77      403.68      8.73 o
 -14   2   5       37.44       38.65      3.12 o
 -13   2   5       15.66       16.65      1.54 o
 -12   2   5      277.73      292.37      6.10 o
 -11   2   5       63.87       65.17      2.29 o
 -10   2   5        2.48        2.56      0.91 o
  -9   2   5      336.52      327.21      5.37 o
  -8   2   5        1.38        0.65      0.48 o
  -7   2   5      199.62      185.81      2.36 o
  -6   2   5        7.02        7.00      0.47 o
  -5   2   5      456.99      529.84      6.02 o
  -4   2   5      870.30      837.07      9.34 o
  -3   2   5      181.41      193.34      2.13 o
  -2   2   5     1713.07     1793.69     17.30 o
  -1   2   5     2861.81     2996.79     32.86 o
   0   2   5      457.73      489.76      4.88 o
   1   2   5      806.60      879.81      8.27 o
   2   2   5      817.89      834.35      7.90 o
   3   2   5      314.70      313.62      3.12 o
   4   2   5      419.06      439.74      4.32 o
   5   2   5       30.73       37.37      0.88 o
   6   2   5       38.03       32.10      1.41 o
   7   2   5      201.17      178.96      2.81 o
   8   2   5       39.83       41.81      1.33 o
   9   2   5      293.42      257.02      4.16 o
  10   2   5       47.06       50.12      2.54 o
  11   2   5      136.76      133.59      2.61 o
  12   2   5       40.91       38.09      1.58 o
  13   2   5      113.68      120.59      3.84 o
  14   2   5        1.61        2.99      2.42 o
  15   2   5        0.09        1.90      8.57 o
 -15   3   5        0.06        0.73      3.45 o
 -14   3   5       15.72       17.95      2.13 o
 -13   3   5        0.27        1.65      1.54 o
 -12   3   5       61.38       55.72      3.79 o
 -11   3   5        0.20       -0.75      1.22 o
 -10   3   5      345.29      334.33      6.10 o
  -9   3   5      205.01      187.42      3.49 o
  -8   3   5       30.81       38.19      1.37 o
  -7   3   5      454.00      428.98      6.18 o
  -6   3   5      147.21      139.26      2.17 o
  -5   3   5      932.25     1034.68     11.20 o
  -4   3   5      254.73      250.80      2.52 o
  -3   3   5      169.13      232.89      2.69 o
  -2   3   5      588.51      648.83      6.82 o
  -1   3   5       15.24       23.88      0.75 o
   0   3   5      146.18      190.22      2.02 o
   1   3   5      111.53      117.77      1.41 o
   2   3   5      224.49      201.74      2.16 o
   3   3   5       29.61       31.73      0.71 o
   4   3   5      239.34      243.90      2.58 o
   5   3   5       35.64       43.30      1.28 o
   6   3   5      228.65      235.03      4.04 o
   7   3   5      686.53      706.47      9.87 o
   8   3   5      914.43      907.63     11.67 o
   9   3   5        4.44        2.91      0.89 o
  10   3   5      152.84      130.82      2.66 o
  11   3   5       32.52       36.25      1.76 o
  12   3   5        0.84        0.36      0.97 o
  13   3   5        4.47        6.01      2.23 o
  14   3   5      260.36      263.14      7.14 o
 -14   4   5       84.30       79.82      3.67 o
 -13   4   5       32.81       33.44      2.37 o
 -12   4   5       44.07       41.69      2.52 o
 -11   4   5      164.94      155.61      5.63 o
 -10   4   5      120.28      128.35      3.59 o
  -9   4   5      306.13      294.65      5.11 o
  -8   4   5      215.58      197.72      3.43 o
  -7   4   5      294.12      319.89      4.89 o
  -6   4   5      114.16      119.41      1.90 o
  -5   4   5      243.27      245.87      3.38 o
  -4   4   5       38.18       28.75      0.79 o
  -3   4   5     4193.35     4733.00     49.44 o
  -2   4   5      292.18      337.35      3.82 o
  -1   4   5       97.48      108.92      1.39 o
   0   4   5      857.74      980.89      9.65 o
   1   4   5     1695.38     1979.60     19.96 o
   2   4   5      314.36      281.22      2.93 o
   3   4   5      293.60      310.70      3.35 o
   4   4   5      573.09      644.36      6.80 o
   5   4   5        5.30        4.35      0.63 o
   6   4   5      399.70      437.04      5.59 o
   7   4   5       36.87       27.32      1.14 o
   8   4   5       82.80       97.80      2.22 o
   9   4   5      570.64      507.23      7.41 o
  10   4   5      186.63      169.36      3.46 o
  11   4   5      407.95      410.39      6.78 o
  12   4   5       74.86       72.60      2.37 o
  13   4   5      521.42      582.55     10.42 o
  14   4   5      294.51      290.73      9.53 o
 -14   5   5      106.27      114.23     12.85 o
 -13   5   5       35.06       34.87      2.62 o
 -12   5   5       54.43       42.93      2.57 o
 -11   5   5        0.01       -1.58      1.58 o
 -10   5   5      532.10      541.28      9.50 o
  -9   5   5      187.39      173.02      3.61 o
  -8   5   5        1.50       -0.28      1.01 o
  -7   5   5     1033.31     1026.56     13.16 o
  -6   5   5      126.74      120.54      1.89 o
  -5   5   5      369.62      404.74      5.50 o
  -4   5   5        1.54        1.84      0.60 o
  -3   5   5      204.89      212.49      2.97 o
  -2   5   5      323.47      304.49      3.79 o
  -1   5   5      414.15      447.45      5.07 o
   0   5   5      129.51      142.31      2.07 o
   1   5   5        1.81        1.56      0.51 o
   2   5   5        0.01        0.48      0.53 o
   3   5   5       55.40       53.43      1.48 o
   4   5   5        2.67        1.05      0.63 o
   5   5   5        6.42        5.77      0.80 o
   6   5   5       92.71      108.11      2.13 o
   7   5   5      624.86      550.18      7.91 o
   8   5   5      291.54      260.96      4.64 o
   9   5   5        0.90        2.33      1.19 o
  10   5   5       43.21       42.45      1.93 o
  11   5   5       14.43       18.44      1.60 o
  12   5   5       28.37       26.94      1.99 o
  13   5   5        0.92        0.17      1.78 o
 -13   6   5        7.69        9.63      2.62 o
 -12   6   5       26.61       27.44      2.64 o
 -11   6   5       62.02       61.73      3.23 o
 -10   6   5      108.65      112.30      3.28 o
  -9   6   5       27.21       21.54      1.75 o
  -8   6   5      174.97      177.45      3.28 o
  -7   6   5        5.79        7.13      0.83 o
  -6   6   5      134.34      129.55      2.79 o
  -5   6   5        4.93        5.01      0.81 o
  -4   6   5       96.96      104.04      2.30 o
  -3   6   5       11.80       16.04      1.01 o
  -2   6   5       68.61       69.50      1.79 o
  -1   6   5      479.50      475.76      6.06 o
   0   6   5      230.52      221.48      2.87 o
   1   6   5      368.09      389.32      4.75 o
   2   6   5       82.22       74.93      1.55 o
   3   6   5      356.55      350.95      4.05 o
   4   6   5        1.77        0.71      0.88 o
   5   6   5       22.44       29.32      1.67 o
   6   6   5        0.28       -0.16      1.07 o
   7   6   5      368.66      352.03      5.54 o
   8   6   5      126.98      129.30      3.70 o
   9   6   5       60.54       48.10      2.67 o
  10   6   5      240.92      265.34      5.05 o
  11   6   5       23.14       25.16      1.86 o
  12   6   5        0.00       -0.35      1.58 o
  13   6   5       14.55       20.15      2.61 o
 -12   7   5       13.86       10.37      2.60 o
 -11   7   5       38.94       37.02      2.83 o
 -10   7   5      228.39      233.16      5.61 o
  -9   7   5       25.06       26.08      1.96 o
  -8   7   5       29.64       26.17      1.69 o
  -7   7   5      362.16      344.53      5.03 o
  -6   7   5      850.01      818.41      9.64 o
  -5   7   5      110.86      108.34      2.15 o
  -4   7   5       33.04       37.61      1.44 o
  -3   7   5     1208.69     1198.51     14.45 o
  -2   7   5      615.00      622.50      8.35 o
  -1   7   5       13.28        7.60      1.05 o
   0   7   5     1371.12     1341.70     16.07 o
   1   7   5     1805.35     1819.77     22.86 o
   2   7   5        9.55       10.73      1.33 o
   3   7   5       18.46       12.07      1.47 o
   4   7   5      595.10      558.42      8.22 o
   5   7   5      282.74      291.71      4.85 o
   6   7   5       19.35       18.15      1.55 o
   7   7   5     1338.07     1316.64     18.09 o
   8   7   5      296.89      308.33      6.43 o
   9   7   5       41.58       48.21      2.59 o
  10   7   5       46.26       47.49      2.33 o
  11   7   5      210.82      193.80      5.23 o
  12   7   5       50.75       59.93      3.85 o
 -11   8   5       75.43       81.25      4.40 o
 -10   8   5       37.34       39.52      3.02 o
  -9   8   5      412.50      415.93      6.40 o
  -8   8   5      429.90      440.49      5.81 o
  -7   8   5       33.76       32.44      1.52 o
  -6   8   5        7.42        7.45      1.21 o
  -5   8   5      345.49      310.74      4.61 o
  -4   8   5      137.70      109.51      2.35 o
  -3   8   5      380.00      385.77      5.08 o
  -2   8   5      327.60      284.01      4.45 o
  -1   8   5      501.05      427.53      7.15 o
   0   8   5       84.61       70.10      4.02 o
   1   8   5      485.29      450.55      8.46 o
   2   8   5      446.42      380.38      7.23 o
   3   8   5      623.05      564.28     11.18 o
   4   8   5      595.63      590.43     11.17 o
   5   8   5     1305.35     1272.06     20.86 o
   6   8   5        0.56        0.71      1.96 o
   7   8   5        6.44        5.41      2.01 o
   8   8   5      263.60      267.17      6.68 o
   9   8   5      152.72      142.57      4.34 o
  10   8   5       50.79       47.79      2.99 o
  11   8   5        7.96        1.26      5.02 o
 -10   9   5        2.56        1.10      3.85 o
  -9   9   5       17.68       20.08      2.04 o
  -8   9   5        6.10        3.22      1.53 o
  -7   9   5        2.49        1.00      1.46 o
  -6   9   5      199.44      187.17      3.65 o
  -5   9   5      245.63      263.07      4.05 o
  -4   9   5      140.80      147.90      3.29 o
  -3   9   5       62.39       54.37      2.31 o
  -2   9   5       10.59       17.16      2.26 o
  -1   9   5      268.77      272.19      7.01 o
   0   9   5       25.39       19.77      2.49 o
   1   9   5       17.95        8.55      2.36 o
   2   9   5       98.09      103.20      4.16 o
   3   9   5        8.61        9.63      2.46 o
   4   9   5      280.87      303.24      7.23 o
   5   9   5       14.75        8.02      2.46 o
   6   9   5        1.21        1.36      2.42 o
   7   9   5      255.00      256.16      6.87 o
   8   9   5        9.82        7.66      3.20 o
   9   9   5        3.81        5.38      3.28 o
  -8  10   5        0.12        0.57      2.39 o
  -7  10   5       32.87       33.80      2.48 o
  -6  10   5      142.07      149.23      4.23 o
  -5  10   5       31.95       34.23      2.63 o
  -4  10   5       38.00       40.18      6.10 o
  -3  10   5        5.88        6.60      2.49 o
  -2  10   5      111.73      121.19      4.84 o
  -1  10   5       23.04       20.58      2.81 o
   0  10   5      110.73      106.60      7.14 o
   1  10   5       70.79       78.56      5.03 o
   2  10   5      230.23      248.11      9.92 o
   3  10   5      416.90      431.91     11.35 o
   4  10   5       36.21       40.63      3.47 o
   5  10   5       20.89       19.14      3.73 o
   6  10   5        0.09       -0.97      3.44 o
   7  10   5       42.10       37.65      4.05 o
  -5  11   5        6.64        6.19      8.57 o
  -4  11   5       38.94       36.09      3.61 o
  -3  11   5       70.99       73.55      5.77 o
  -2  11   5        3.59        3.45      3.13 o
  -1  11   5        3.76        6.28      3.35 o
   0  11   5       11.88       12.41      4.06 o
   1  11   5        0.22        2.00      3.91 o
   2  11   5       12.85        9.04      5.38 o
   3  11   5        0.50        2.43      4.19 o
   4  11   5      232.27      235.62      8.94 o
   5  11   5      106.97      113.04      6.56 o
 -15   0   6        6.56        6.19      2.38 o
 -14   0   6        0.02        0.48      2.28 o
 -13   0   6       42.85       58.36      3.36 o
 -12   0   6        0.08        0.71      1.35 o
 -11   0   6       29.52       34.53      2.41 o
 -10   0   6        2.11        1.09      0.87 o
  -9   0   6      178.96      163.43      3.72 o
  -8   0   6      145.56      143.82      4.12 o
  -7   0   6      284.56      343.13      8.31 o
  -6   0   6     1170.72     1411.85     28.85 o
  -5   0   6       58.23       54.94      3.75 o
  -4   0   6     3107.71     3306.52     57.41 o
  -3   0   6      602.63      631.30      9.16 o
  -2   0   6     4227.59     4655.21     71.90 o
  -1   0   6      146.79      168.10      2.62 o
   0   0   6        0.21        1.19      0.34 o
   1   0   6     9372.22    10413.43    160.60 o
   2   0   6     2696.52     2958.44     38.73 o
   3   0   6      290.05      305.32      4.06 o
   4   0   6      292.38      345.17      6.55 o
   5   0   6      424.71      475.38      7.94 o
   6   0   6       22.29       25.48      1.69 o
   7   0   6        8.03        4.12      0.87 o
   8   0   6      171.55      183.08      4.07 o
   9   0   6     1213.00     1183.49     21.29 o
  10   0   6      686.43      636.83     11.93 o
  11   0   6      542.03      510.30     10.72 o
  12   0   6       21.56       16.73      2.48 o
  13   0   6        5.63        2.15      2.50 o
  14   0   6      153.80      173.11      6.46 o
  15   0   6        1.32       -0.95      6.66 o
 -15   1   6       59.86       69.12      4.74 o
 -14   1   6        0.00       -0.20      1.62 o
 -13   1   6       43.55       37.04      2.05 o
 -12   1   6       20.17       17.92      1.25 o
 -11   1   6       39.36       29.68      1.44 o
 -10   1   6     1034.06      982.62     14.49 o
  -9   1   6        2.71        2.92      0.48 o
  -8   1   6      391.50      391.12      4.53 o
  -7   1   6        5.32        6.11      0.38 o
  -6   1   6       21.10       33.34      1.20 o
  -5   1   6       95.47      141.90      1.92 o
  -4   1   6     1711.23     2005.85     20.16 o
  -3   1   6     3375.06     3701.08     36.98 o
  -2   1   6       68.77       67.44      0.87 o
  -1   1   6     1947.16     2236.06     21.52 o
   0   1   6      943.89      977.38      9.95 o
   1   1   6       42.17       38.23      0.61 o
   2   1   6      133.90      140.00      1.55 o
   3   1   6     1037.23     1172.72     11.43 o
   4   1   6      151.62      174.25      2.04 o
   5   1   6      111.23      136.12      1.73 o
   6   1   6      341.17      369.47      4.51 o
   7   1   6      269.31      266.62      4.78 o
   8   1   6        6.30        4.16      0.84 o
   9   1   6      835.40      822.68     10.68 o
  10   1   6     1294.56     1261.68     16.11 o
  11   1   6        1.18       -0.15      1.12 o
  12   1   6      240.67      226.77      3.80 o
  13   1   6       16.53       16.79      1.40 o
  14   1   6       25.34       23.70      2.49 o
  15   1   6       37.20       43.77     10.47 o
 -15   2   6       59.47       65.24      3.58 o
 -14   2   6       98.35       94.30      3.35 o
 -13   2   6       46.84       49.21      2.36 o
 -12   2   6       94.65       86.18      2.76 o
 -11   2   6       64.08       69.23      3.30 o
 -10   2   6       35.66       35.82      1.44 o
  -9   2   6      200.38      181.25      2.94 o
  -8   2   6     1624.75     1691.51     19.86 o
  -7   2   6      139.70      138.35      2.04 o
  -6   2   6      292.57      312.45      3.54 o
  -5   2   6      205.31      217.94      2.45 o
  -4   2   6     1266.51     1432.20     14.47 o
  -3   2   6     1261.65     1392.89     14.06 o
  -2   2   6        8.47        9.70      0.40 o
  -1   2   6     1268.59     1402.86     15.56 o
   0   2   6      993.57     1048.09     10.64 o
   1   2   6      118.00      131.83      1.47 o
   2   2   6       58.78       54.98      0.94 o
   3   2   6        0.23        1.57      0.39 o
   4   2   6       79.42      108.03      1.77 o
   5   2   6     1319.48     1443.09     13.56 o
   6   2   6      125.72      116.35      1.91 o
   7   2   6       17.87       16.34      0.94 o
   8   2   6       36.33       33.68      1.82 o
   9   2   6       18.15       15.45      1.04 o
  10   2   6      220.62      195.20      3.53 o
  11   2   6      114.18       98.04      2.29 o
  12   2   6       62.61       59.62      1.99 o
  13   2   6      158.36      157.37      3.72 o
  14   2   6        0.11        1.24      2.40 o
 -15   3   6        0.30        0.68      5.55 o
 -14   3   6        0.56       -0.22      1.85 o
 -13   3   6      139.79      148.77      4.19 o
 -12   3   6       62.05       62.04      3.18 o
 -11   3   6      104.64       98.31      2.71 o
 -10   3   6      229.66      209.84      3.86 o
  -9   3   6      143.65      147.05      3.58 o
  -8   3   6      263.52      277.39      4.34 o
  -7   3   6       23.62       18.96      0.89 o
  -6   3   6        1.51        1.89      0.56 o
  -5   3   6      184.10      213.52      2.71 o
  -4   3   6        6.00        7.57      0.36 o
  -3   3   6      258.24      296.36      3.50 o
  -2   3   6       78.55       88.03      1.39 o
  -1   3   6      178.63      202.16      2.39 o
   0   3   6        2.92        3.79      0.38 o
   1   3   6      493.40      474.11      4.99 o
   2   3   6        9.74        5.38      0.43 o
   3   3   6      257.01      295.03      3.15 o
   4   3   6      172.99      180.65      2.04 o
   5   3   6      197.20      184.40      2.27 o
   6   3   6      182.29      165.33      2.87 o
   7   3   6       12.65       16.06      0.98 o
   8   3   6      114.53       85.22      1.92 o
   9   3   6      450.51      417.84      6.34 o
  10   3   6        4.19        1.75      0.99 o
  11   3   6        2.34        3.43      1.15 o
  12   3   6       24.82       25.70      1.48 o
  13   3   6       69.31       61.09      2.08 o
  14   3   6       25.93       27.54      3.10 o
 -14   4   6       20.46       23.94      2.39 o
 -13   4   6      136.03      148.73      4.45 o
 -12   4   6        2.18        3.81      1.52 o
 -11   4   6       24.17       18.42      2.56 o
 -10   4   6       68.67       70.10      2.63 o
  -9   4   6        0.30       -0.13      1.03 o
  -8   4   6        2.50        2.53      0.89 o
  -7   4   6       14.45       13.20      1.01 o
  -6   4   6       17.01       14.58      1.03 o
  -5   4   6       53.70       51.78      1.00 o
  -4   4   6      234.71      279.54      4.43 o
  -3   4   6      554.58      609.35      6.48 o
  -2   4   6        0.26        0.32      0.43 o
  -1   4   6      617.61      683.09      6.80 o
   0   4   6       16.59       16.03      0.56 o
   1   4   6      830.66      866.17      8.29 o
   2   4   6      117.73       98.37      1.77 o
   3   4   6       13.09       13.92      0.62 o
   4   4   6      317.62      311.08      3.55 o
   5   4   6       28.58       27.04      0.95 o
   6   4   6       83.41       95.27      1.97 o
   7   4   6      142.94      114.21      2.25 o
   8   4   6       25.69       17.57      1.30 o
   9   4   6       12.93       14.50      1.46 o
  10   4   6        9.03        6.44      1.24 o
  11   4   6        6.96        7.33      1.36 o
  12   4   6       90.17       85.12      3.41 o
  13   4   6      102.73       99.81      2.86 o
  14   4   6       12.15       11.42      4.04 o
 -13   5   6       91.13       96.19      3.89 o
 -12   5   6       29.24       29.41      2.68 o
 -11   5   6      178.00      193.48      4.46 o
 -10   5   6        0.20        0.57      1.34 o
  -9   5   6        0.54        0.29      1.08 o
  -8   5   6        5.57        2.83      1.03 o
  -7   5   6      138.60      158.47      2.66 o
  -6   5   6       46.31       40.70      0.97 o
  -5   5   6       93.58       84.09      1.61 o
  -4   5   6      332.86      322.46      4.27 o
  -3   5   6        6.91        6.72      0.70 o
  -2   5   6        0.01        1.05      0.63 o
  -1   5   6      345.27      364.54      4.45 o
   0   5   6      787.57      817.82      8.51 o
   1   5   6      590.00      606.72      5.96 o
   2   5   6       24.32       25.49      0.91 o
   3   5   6       23.72       25.66      0.98 o
   4   5   6      786.91      785.98      8.30 o
   5   5   6      373.36      354.88      4.47 o
   6   5   6      795.74      826.56     10.72 o
   7   5   6       18.78       21.58      1.36 o
   8   5   6       32.71       28.85      1.61 o
   9   5   6       29.53       33.08      1.81 o
  10   5   6        2.79        2.21      1.36 o
  11   5   6       26.97       21.44      1.70 o
  12   5   6        0.98        1.15      1.57 o
  13   5   6       60.68       61.36      2.49 o
 -13   6   6      119.32      147.31      7.14 o
 -12   6   6       88.88       77.85      3.79 o
 -11   6   6        0.48        0.82      1.91 o
 -10   6   6        4.14        4.19      1.58 o
  -9   6   6      517.86      537.53      8.71 o
  -8   6   6       14.45        9.65      1.35 o
  -7   6   6       26.81       24.59      1.39 o
  -6   6   6      325.36      292.14      3.90 o
  -5   6   6       33.66       33.75      1.25 o
  -4   6   6       62.28       58.87      1.75 o
  -3   6   6       85.21       85.64      2.30 o
  -2   6   6      176.28      167.34      2.81 o
  -1   6   6      509.92      496.12      6.68 o
   0   6   6       60.41       65.38      1.65 o
   1   6   6     1374.88     1411.86     15.17 o
   2   6   6       94.01       87.82      1.68 o
   3   6   6       89.85       91.27      2.19 o
   4   6   6      595.34      574.55      6.92 o
   5   6   6        9.34        9.54      1.15 o
   6   6   6      173.36      168.28      3.23 o
   7   6   6       46.70       38.07      1.84 o
   8   6   6      268.13      227.63      4.87 o
   9   6   6      244.04      246.78      5.20 o
  10   6   6        5.30        3.31      1.53 o
  11   6   6      279.55      280.42      6.13 o
  12   6   6      167.17      153.70      4.16 o
  13   6   6       23.04       27.54      2.71 o
 -12   7   6        9.66        7.40      2.80 o
 -11   7   6      382.47      384.96      8.67 o
 -10   7   6        0.41        0.67      1.78 o
  -9   7   6        1.62        2.30      1.65 o
  -8   7   6      355.29      348.73      5.64 o
  -7   7   6       75.18       77.80      2.24 o
  -6   7   6      114.39      103.43      2.13 o
  -5   7   6      242.43      233.99      3.36 o
  -4   7   6      768.91      720.14      9.02 o
  -3   7   6       29.30       31.60      1.46 o
  -2   7   6        5.67        8.31      1.05 o
  -1   7   6     1268.48     1206.53     15.42 o
   0   7   6       76.89       86.86      2.13 o
   1   7   6       45.81       47.23      1.76 o
   2   7   6       10.91        3.87      1.18 o
   3   7   6      157.81      128.25      3.27 o
   4   7   6      149.57      144.42      3.78 o
   5   7   6       31.15       32.40      1.99 o
   6   7   6      865.15      826.43     12.69 o
   7   7   6       10.49        8.50      1.68 o
   8   7   6        4.98        5.41      1.78 o
   9   7   6      452.63      461.07      8.62 o
  10   7   6       39.83       43.94      2.45 o
  11   7   6        0.01        0.06      1.99 o
  12   7   6        1.66       -1.56      4.57 o
 -11   8   6      375.68      395.94     10.75 o
 -10   8   6       14.63       13.59      2.37 o
  -9   8   6       73.33       72.63      2.81 o
  -8   8   6      146.82      150.22      3.71 o
  -7   8   6      152.48      153.01      2.82 o
  -6   8   6      146.48      144.49      2.90 o
  -5   8   6       95.73       91.07      2.20 o
  -4   8   6        1.55        1.32      1.16 o
  -3   8   6       75.66       71.25      2.21 o
  -2   8   6       46.36       50.08      2.33 o
  -1   8   6      104.78      104.05      2.73 o
   0   8   6        9.47       12.18      2.01 o
   1   8   6      595.81      586.56     11.60 o
   2   8   6       27.87       26.63      2.52 o
   3   8   6       52.83       50.06      2.73 o
   4   8   6       48.78       46.43      2.56 o
   5   8   6      152.09      157.67      4.36 o
   6   8   6       66.15       69.49      4.81 o
   7   8   6       38.19       38.72      2.89 o
   8   8   6      137.31      162.44      5.07 o
   9   8   6       17.05       17.63      2.69 o
  10   8   6       88.83       91.72      4.44 o
  11   8   6        2.90        9.04      8.57 o
 -10   9   6       99.68       98.52     11.90 o
  -9   9   6       14.51       18.54      1.99 o
  -8   9   6        9.99       10.03      1.45 o
  -7   9   6        3.38        4.08      1.58 o
  -6   9   6       92.95       95.33      2.62 o
  -5   9   6        1.59        2.30      1.41 o
  -4   9   6       44.78       43.10      1.85 o
  -3   9   6       37.23       48.56      2.21 o
  -2   9   6       54.73       58.96      3.56 o
  -1   9   6      147.69      145.80      4.67 o
   0   9   6      108.61      116.46      4.26 o
   1   9   6       43.27       49.48      3.13 o
   2   9   6        1.62        1.55      2.65 o
   3   9   6        7.59        8.99      2.80 o
   4   9   6       19.32       24.33      2.78 o
   5   9   6      221.39      237.04      9.42 o
   6   9   6       29.60       29.36      3.67 o
   7   9   6        3.06        6.60      2.97 o
   8   9   6      129.04      147.42      6.12 o
   9   9   6        2.89        2.86      8.09 o
  -8  10   6       34.96       31.28      2.33 o
  -7  10   6       15.56       14.98      2.00 o
  -6  10   6       10.57        8.89      2.19 o
  -5  10   6       15.92       14.87      2.16 o
  -4  10   6       18.60       18.68      2.67 o
  -3  10   6        0.11        0.01      2.38 o
  -2  10   6       10.19        6.29      2.64 o
  -1  10   6       46.45       49.93      3.35 o
   0  10   6       18.98       17.30      2.89 o
   1  10   6        0.75        0.27      3.08 o
   2  10   6       36.29       31.38      5.21 o
   3  10   6       19.52       25.44      3.91 o
   4  10   6       18.35       24.73      4.05 o
   5  10   6        0.00       -0.41      3.24 o
   6  10   6       29.09       20.63      3.82 o
   7  10   6        0.19        0.00      4.38 o
  -4  11   6        1.84       -2.17      4.80 o
  -3  11   6      112.38      110.02      5.29 o
  -2  11   6      106.15      118.84      7.28 o
  -1  11   6       13.74       17.49      3.42 o
   0  11   6        6.94        6.58      3.51 o
   1  11   6      122.73      113.67      6.58 o
   2  11   6      160.88      182.53     10.23 o
   3  11   6       11.34       10.15      6.03 o
   4  11   6      181.16      187.15      8.35 o
 -15   1   7       22.91       21.79      2.09 o
 -14   1   7      113.80      121.55      3.74 o
 -13   1   7      247.98      269.08      5.81 o
 -12   1   7       62.07       67.23      2.78 o
 -11   1   7      108.60      103.33      2.32 o
 -10   1   7      241.50      237.84      3.83 o
  -9   1   7      348.87      343.90      4.11 o
  -8   1   7      251.73      198.07      2.60 o
  -7   1   7      148.10      140.61      2.09 o
  -6   1   7      294.67      309.83      3.77 o
  -5   1   7      283.43      328.77      3.75 o
  -4   1   7      182.50      191.94      2.19 o
  -3   1   7      117.51      111.28      1.38 o
  -2   1   7     3306.28     3633.48     33.55 o
  -1   1   7       83.71       89.90      1.37 o
   0   1   7     1720.34     1766.87     17.10 o
   1   1   7     2348.63     2543.65     24.48 o
   2   1   7      563.35      615.83      5.92 o
   3   1   7      201.79      192.82      2.15 o
   4   1   7      473.02      449.18      5.54 o
   5   1   7      599.05      595.52      6.07 o
   6   1   7       21.09       19.81      0.88 o
   7   1   7       67.21       65.41      1.58 o
   8   1   7      135.14      123.72      2.29 o
   9   1   7      103.11       93.60      2.12 o
  10   1   7       94.74       88.96      2.15 o
  11   1   7       35.38       35.09      1.51 o
  12   1   7       39.76       42.77      1.70 o
  13   1   7        1.23        1.71      1.49 o
  14   1   7        8.21        7.35      2.56 o
 -15   2   7       10.54       15.67      2.09 o
 -14   2   7      300.58      351.75      7.55 o
 -13   2   7        4.65        2.64      1.27 o
 -12   2   7       12.57       12.62      1.26 o
 -11   2   7        0.39        0.78      0.92 o
 -10   2   7      159.77      180.89      4.26 o
  -9   2   7       33.61       38.68      1.70 o
  -8   2   7      355.09      337.98      4.38 o
  -7   2   7     2325.09     2506.64     24.24 o
  -6   2   7       66.76       63.77      1.02 o
  -5   2   7      628.50      713.25      7.07 o
  -4   2   7      608.34      747.99      7.74 o
  -3   2   7      238.14      273.03      2.75 o
  -2   2   7      214.89      235.95      2.58 o
  -1   2   7     1326.40     1415.15     15.71 o
   0   2   7     2268.75     2532.20     25.41 o
   1   2   7     1966.43     2168.22     20.19 o
   2   2   7     1152.53     1293.65     12.17 o
   3   2   7     1275.73     1474.38     13.84 o
   4   2   7      611.14      636.06      6.49 o
   5   2   7      485.59      514.47      5.97 o
   6   2   7      170.06      166.10      2.66 o
   7   2   7       16.12       11.03      0.88 o
   8   2   7      119.72      115.24      2.24 o
   9   2   7      738.49      681.61      9.04 o
  10   2   7       21.67       16.62      1.41 o
  11   2   7      130.83      136.28      2.82 o
  12   2   7     1021.07     1015.21     14.17 o
  13   2   7       40.45       40.41      1.96 o
  14   2   7      122.68      119.29      5.27 o
 -15   3   7       27.72       37.60      9.04 o
 -14   3   7        6.30        4.37      1.87 o
 -13   3   7       18.26       21.26      1.86 o
 -12   3   7      745.44      811.97     15.13 o
 -11   3   7        2.20        1.55      1.20 o
 -10   3   7       69.07       73.36      2.12 o
  -9   3   7      676.46      638.41      9.08 o
  -8   3   7       34.34       44.10      1.44 o
  -7   3   7      120.93      130.22      2.57 o
  -6   3   7       83.93       74.91      2.25 o
  -5   3   7     1586.14     1796.46     19.94 o
  -4   3   7     2054.80     2067.12     20.02 o
  -3   3   7     1003.27     1122.37     10.56 o
  -2   3   7     4589.13     5532.31     55.19 o
  -1   3   7      573.33      679.23      7.05 o
   0   3   7     1225.77     1343.37     12.63 o
   1   3   7     2937.86     3539.02     35.48 o
   2   3   7        7.64        4.28      0.50 o
   3   3   7     2083.94     2301.83     22.31 o
   4   3   7      226.90      233.01      3.08 o
   5   3   7       22.18       25.39      0.90 o
   6   3   7      483.75      511.22      6.43 o
   7   3   7     1560.18     1544.37     19.46 o
   8   3   7     1166.76     1088.39     13.96 o
   9   3   7      157.48      171.04      3.04 o
  10   3   7      448.85      441.65      6.65 o
  11   3   7      178.76      192.74      3.66 o
  12   3   7       48.92       48.23      2.06 o
  13   3   7       11.73        8.84      1.48 o
  14   3   7       32.37       34.35      3.81 o
 -14   4   7      432.75      524.29     17.52 o
 -13   4   7        8.85       10.20      1.94 o
 -12   4   7        0.51       -0.22      1.53 o
 -11   4   7       24.83       18.33      1.93 o
 -10   4   7      345.09      354.70      6.03 o
  -9   4   7      182.36      173.78      3.21 o
  -8   4   7        9.89        5.94      0.92 o
  -7   4   7     2010.57     1966.05     28.37 o
  -6   4   7        8.21       10.12      0.88 o
  -5   4   7      226.86      212.98      3.52 o
  -4   4   7      279.74      337.62      4.22 o
  -3   4   7      227.64      173.19      2.44 o
  -2   4   7        0.00        0.68      0.46 o
  -1   4   7       25.68       15.44      0.89 o
   0   4   7      321.17      423.38      4.24 o
   1   4   7      560.82      622.31      6.06 o
   2   4   7     1547.95     1635.84     15.39 o
   3   4   7     1461.62     1703.06     16.64 o
   4   4   7      351.19      338.64      3.86 o
   5   4   7      282.19      291.80      3.66 o
   6   4   7      573.21      580.02      7.26 o
   7   4   7       38.04       35.22      1.97 o
   8   4   7       20.54       27.55      1.40 o
   9   4   7      103.05       87.80      2.38 o
  10   4   7        1.11        0.90      1.22 o
  11   4   7       71.60       62.29      2.36 o
  12   4   7      118.13      114.62      6.85 o
  13   4   7       11.27        7.57      1.64 o
  14   4   7        9.43        7.54      2.93 o
 -13   5   7       12.88       14.78      2.37 o
 -12   5   7      153.86      159.54      4.70 o
 -11   5   7      107.16      110.11      3.40 o
 -10   5   7       10.99        9.71      1.39 o
  -9   5   7      410.60      398.52      6.24 o
  -8   5   7      296.40      284.89      4.71 o
  -7   5   7      178.99      169.92      3.01 o
  -6   5   7       17.50       16.84      1.12 o
  -5   5   7       27.34       19.52      0.88 o
  -4   5   7        1.64        2.62      0.67 o
  -3   5   7        1.39        0.53      0.62 o
  -2   5   7      191.67      197.20      3.01 o
  -1   5   7      335.74      351.95      4.56 o
   0   5   7        5.95        2.60      0.59 o
   1   5   7      262.67      264.94      3.28 o
   2   5   7      109.87      103.34      2.07 o
   3   5   7      196.25      206.13      2.75 o
   4   5   7       41.43       35.50      1.43 o
   5   5   7       88.07       93.65      1.84 o
   6   5   7        2.25        1.39      0.95 o
   7   5   7      555.20      550.77      7.99 o
   8   5   7      634.13      599.33     10.37 o
   9   5   7        0.51       -0.03      1.30 o
  10   5   7      151.92      152.21      3.53 o
  11   5   7       11.44        8.24      1.63 o
  12   5   7       52.34       55.84      2.60 o
  13   5   7       81.74       90.10      3.51 o
 -12   6   7       73.81       79.89      3.83 o
 -11   6   7        2.49        1.86      1.92 o
 -10   6   7        1.03        0.94      1.61 o
  -9   6   7       96.02      100.18      2.74 o
  -8   6   7        2.50        2.25      1.19 o
  -7   6   7      761.78      736.06      9.26 o
  -6   6   7        0.53        0.08      0.75 o
  -5   6   7        3.70        2.95      0.93 o
  -4   6   7        1.86        1.08      0.79 o
  -3   6   7       84.36       72.49      1.69 o
  -2   6   7      145.39      138.52      2.49 o
  -1   6   7        6.11        7.36      0.91 o
   0   6   7      482.67      459.12      6.28 o
   1   6   7      105.46       82.76      1.68 o
   2   6   7        1.66        0.74      0.84 o
   3   6   7       31.08       27.67      1.45 o
   4   6   7       72.38       56.40      1.76 o
   5   6   7      120.70      126.11      2.62 o
   6   6   7      118.87      104.33      2.66 o
   7   6   7       31.10       24.17      1.66 o
   8   6   7       17.90       14.80      1.67 o
   9   6   7       84.63       94.20      3.04 o
  10   6   7        0.10       -0.66      1.66 o
  11   6   7        5.66        4.64      1.82 o
  12   6   7      161.97      184.58      4.65 o
 -11   7   7      155.46      168.06      4.47 o
 -10   7   7       83.15       74.62      2.98 o
  -9   7   7       18.78       17.16      1.82 o
  -8   7   7       21.40       21.32      1.27 o
  -7   7   7      361.10      362.81      5.51 o
  -6   7   7        8.58        6.25      0.97 o
  -5   7   7      203.51      182.93      3.03 o
  -4   7   7      955.33      921.52     11.33 o
  -3   7   7       80.87       70.72      1.93 o
  -2   7   7        6.87        5.94      1.03 o
  -1   7   7      688.27      671.50      8.93 o
   0   7   7       88.76       80.32      2.10 o
   1   7   7        7.73        8.33      1.27 o
   2   7   7      788.43      806.09     11.53 o
   3   7   7      863.40      866.79     12.23 o
   4   7   7       16.78       16.61      1.82 o
   5   7   7       47.10       39.29      3.30 o
   6   7   7       83.62       79.43      3.11 o
   7   7   7      228.93      240.20      5.99 o
   8   7   7       24.57       23.62      2.42 o
   9   7   7      106.70      115.41      3.93 o
  10   7   7      386.86      401.60      7.92 o
  11   7   7      151.83      166.06      5.85 o
 -10   8   7        0.32        2.29      2.18 o
  -9   8   7        0.62        0.75      1.91 o
  -8   8   7       11.46        7.50      1.45 o
  -7   8   7        3.58        2.07      1.14 o
  -6   8   7      288.99      291.17      4.78 o
  -5   8   7        6.19        3.81      1.17 o
  -4   8   7      195.30      177.17      3.15 o
  -3   8   7      387.74      388.35      5.74 o
  -2   8   7        5.86        0.96      1.19 o
  -1   8   7       77.41       93.68      2.68 o
   0   8   7      270.14      284.79      5.90 o
   1   8   7        7.41        3.86      1.96 o
   2   8   7      137.77      165.51      4.46 o
   3   8   7      189.00      167.67      4.87 o
   4   8   7       20.24       19.93      2.46 o
   5   8   7       15.80       17.57      2.42 o
   6   8   7       10.67        6.28      2.32 o
   7   8   7      110.27      119.90      5.60 o
   8   8   7        2.62        2.38      2.46 o
   9   8   7       33.02       29.57      2.95 o
  10   8   7       86.88      103.14      5.26 o
  -9   9   7       52.62       53.36      3.53 o
  -8   9   7        4.78        4.36      1.86 o
  -7   9   7      131.84      148.06      3.08 o
  -6   9   7       34.45       35.53      1.72 o
  -5   9   7       27.05       22.79      1.64 o
  -4   9   7        3.41        5.46      1.45 o
  -3   9   7      445.33      482.02      7.19 o
  -2   9   7      535.48      511.31     10.50 o
  -1   9   7       75.60       77.75      3.71 o
   0   9   7       92.09      104.32      4.14 o
   1   9   7       35.08       27.02      2.70 o
   2   9   7       49.49       55.84      3.98 o
   3   9   7        7.77        8.19      3.00 o
   4   9   7      263.29      299.21     10.72 o
   5   9   7       24.47       15.28      3.69 o
   6   9   7      133.51      141.19      5.86 o
   7   9   7      206.65      233.09     11.96 o
   8   9   7        0.86       -2.40      3.16 o
   9   9   7        0.00        1.90      8.09 o
  -8  10   7       35.99       42.84     10.95 o
  -7  10   7      181.05      183.60      4.01 o
  -6  10   7        1.68        1.60      2.01 o
  -5  10   7       39.62       42.20      3.00 o
  -4  10   7      394.14      392.49     12.19 o
  -3  10   7        2.19        2.57      2.36 o
  -2  10   7        4.96        6.32      2.67 o
  -1  10   7        7.10        5.61      2.63 o
   0  10   7       33.87       33.94      3.23 o
   1  10   7        5.51        5.00      2.84 o
   2  10   7      124.24      128.83      6.12 o
   3  10   7      589.12      617.35     18.85 o
   4  10   7       27.25       26.58      4.20 o
   5  10   7        3.47        3.61      3.61 o
   6  10   7       36.55       29.49      4.18 o
   7  10   7      107.27      117.56     11.42 o
  -3  11   7       57.70       61.82      4.85 o
  -2  11   7       59.50       49.39      3.89 o
  -1  11   7        8.50        7.20      3.31 o
   0  11   7       44.64       42.14      3.96 o
   1  11   7       74.69       77.82      5.45 o
   2  11   7      120.10      115.07      8.58 o
   3  11   7       14.98       17.49      6.37 o
   4  11   7      149.40      169.92     13.33 o
 -15   0   8        0.00       -0.48      2.38 o
 -14   0   8       95.28      117.56      5.24 o
 -13   0   8      331.12      353.67     10.06 o
 -12   0   8        0.19        1.32      2.86 o
 -11   0   8      315.06      285.03      5.96 o
 -10   0   8        5.17        1.47      1.65 o
  -9   0   8     3529.10     3755.25     65.68 o
  -8   0   8        1.07       -0.09      1.54 o
  -7   0   8       63.69       63.75      2.31 o
  -6   0   8     4527.75     4994.00     86.68 o
  -5   0   8      312.98      297.57      4.58 o
  -4   0   8     2863.93     3054.88     43.23 o
  -3   0   8      172.31      179.08      3.49 o
  -2   0   8     2254.26     2453.14     34.68 o
  -1   0   8      350.30      372.24      5.56 o
   0   0   8      807.69      887.91     12.89 o
   1   0   8     2747.29     3080.04     43.62 o
   2   0   8      246.08      261.91      3.83 o
   3   0   8      423.59      426.63      5.59 o
   4   0   8     7956.62     9385.87    114.50 o
   5   0   8     1122.91     1107.72     17.47 o
   6   0   8       27.03       24.51      2.89 o
   7   0   8      566.89      602.28     11.36 o
   8   0   8      750.48      778.73     14.39 o
   9   0   8       49.55       51.49      2.49 o
  10   0   8       27.61       28.23      1.94 o
  11   0   8     2468.99     2474.69     43.78 o
  12   0   8      193.99      188.32      5.04 o
  13   0   8        5.68        2.38      2.90 o
  14   0   8      116.84      100.80      3.81 o
 -15   1   8       20.41       33.60      3.21 o
 -14   1   8        1.18        0.68      2.31 o
 -13   1   8       10.27        5.92      1.12 o
 -12   1   8        1.77        1.28      0.97 o
 -11   1   8      625.59      629.22      9.86 o
 -10   1   8       77.22       63.71      1.50 o
  -9   1   8       16.91       11.91      0.66 o
  -8   1   8      115.04       84.19      1.82 o
  -7   1   8       45.16       39.54      0.94 o
  -6   1   8       38.24       34.23      1.34 o
  -5   1   8        2.03        1.94      0.25 o
  -4   1   8     1761.18     1971.41     19.87 o
  -3   1   8      795.93      822.68      8.81 o
  -2   1   8      809.53      848.70      7.72 o
  -1   1   8      439.50      506.71      5.11 o
   0   1   8     1613.84     1762.39     17.09 o
   1   1   8      442.25      477.22      5.04 o
   2   1   8     1324.73     1537.64     13.93 o
   3   1   8      501.61      541.94      5.29 o
   4   1   8      667.35      722.95      6.97 o
   5   1   8      169.35      173.62      3.05 o
   6   1   8      290.40      339.69      4.52 o
   7   1   8      350.17      380.23      5.34 o
   8   1   8      203.76      198.32      3.23 o
   9   1   8     1036.03     1024.74     13.23 o
  10   1   8       21.08       14.69      1.20 o
  11   1   8       57.18       46.70      1.78 o
  12   1   8       57.42       47.88      1.90 o
  13   1   8       27.16       27.90      1.68 o
  14   1   8       28.33       25.68      1.65 o
 -15   2   8       74.01       93.42      3.96 o
 -14   2   8       55.16       71.47      2.83 o
 -13   2   8       20.24       19.31      1.65 o
 -12   2   8       74.68       79.66      2.44 o
 -11   2   8        8.08        5.63      0.94 o
 -10   2   8      557.73      521.27      8.62 o
  -9   2   8      261.23      236.49      3.82 o
  -8   2   8        0.07        1.25      0.49 o
  -7   2   8      299.66      264.13      3.25 o
  -6   2   8       28.33       19.34      0.75 o
  -5   2   8      226.54      214.63      2.50 o
  -4   2   8       90.03       79.96      1.17 o
  -3   2   8      707.38      760.13      7.23 o
  -2   2   8       64.85       64.89      1.20 o
  -1   2   8     2713.54     3005.81     31.48 o
   0   2   8     1102.20     1162.98     11.86 o
   1   2   8       71.30       70.07      1.23 o
   2   2   8      129.38      122.38      2.35 o
   3   2   8      765.34      902.20      8.59 o
   4   2   8      334.22      421.21      4.23 o
   5   2   8       49.37       40.77      1.08 o
   6   2   8       21.52       18.33      0.97 o
   7   2   8      343.96      336.04      4.83 o
   8   2   8      165.24      139.78      2.59 o
   9   2   8       16.52       12.53      1.17 o
  10   2   8      158.06      170.63      3.51 o
  11   2   8       75.02       78.98      2.27 o
  12   2   8       41.82       44.38      2.01 o
  13   2   8      210.25      214.41      4.18 o
  14   2   8        1.71        1.44      1.93 o
 -14   3   8        2.54        4.33      1.86 o
 -13   3   8        8.78        9.27      1.59 o
 -12   3   8       21.62       20.42      1.50 o
 -11   3   8      112.22      110.69      2.94 o
 -10   3   8        0.71        0.25      0.99 o
  -9   3   8       16.52       21.87      1.12 o
  -8   3   8      236.89      204.01      3.66 o
  -7   3   8       23.40       24.19      1.11 o
  -6   3   8       11.19       15.80      0.87 o
  -5   3   8       38.17       38.38      1.66 o
  -4   3   8        3.35        3.65      0.42 o
  -3   3   8      697.26      761.59      7.55 o
  -2   3   8       56.81       54.82      1.08 o
  -1   3   8       13.24       16.78      0.66 o
   0   3   8        4.49        2.09      0.45 o
   1   3   8        4.15        7.62      0.48 o
   2   3   8      453.36      530.09      5.23 o
   3   3   8      174.76      165.18      2.06 o
   4   3   8      211.09      211.49      2.90 o
   5   3   8       17.82       14.57      0.79 o
   6   3   8        1.61        0.23      0.80 o
   7   3   8        0.26        0.84      0.88 o
   8   3   8       56.85       47.32      1.61 o
   9   3   8       19.86       18.29      1.80 o
  10   3   8       34.83       30.82      1.69 o
  11   3   8        0.04        0.39      1.37 o
  12   3   8        0.00        0.70      1.46 o
  13   3   8       61.35       65.11      2.73 o
  14   3   8       25.53       25.23      2.95 o
 -14   4   8       66.76       70.97      3.93 o
 -13   4   8       72.23       67.77      3.15 o
 -12   4   8       54.45       50.19      2.45 o
 -11   4   8      117.42      123.48      4.26 o
 -10   4   8       24.56       24.52      1.88 o
  -9   4   8        3.35        2.43      1.06 o
  -8   4   8      273.05      242.81      3.85 o
  -7   4   8       29.96       37.66      1.40 o
  -6   4   8        4.44        3.12      0.79 o
  -5   4   8       18.72       14.89      0.87 o
  -4   4   8      462.33      476.82      7.03 o
  -3   4   8      118.83      109.99      1.95 o
  -2   4   8       49.47       48.53      1.07 o
  -1   4   8      178.96      160.32      2.35 o
   0   4   8     1191.21     1312.98     13.42 o
   1   4   8       76.41       73.85      1.24 o
   2   4   8      986.75      994.74      9.87 o
   3   4   8      219.92      209.33      2.69 o
   4   4   8      115.36      122.48      1.86 o
   5   4   8       93.17       93.28      1.73 o
   6   4   8       66.79       64.17      1.83 o
   7   4   8      126.33      122.03      2.47 o
   8   4   8      218.34      201.06      3.43 o
   9   4   8      138.96      155.74      3.15 o
  10   4   8      157.79      146.07      3.21 o
  11   4   8        2.09        2.44      1.44 o
  12   4   8      132.38      138.85      3.63 o
  13   4   8       11.26        9.39      1.85 o
 -13   5   8       87.46       90.13      4.45 o
 -12   5   8        0.13       -0.50      1.73 o
 -11   5   8        5.91        2.89      1.56 o
 -10   5   8      155.55      150.83      3.53 o
  -9   5   8       97.52       87.16      2.32 o
  -8   5   8       21.72       22.34      1.37 o
  -7   5   8      238.61      197.75      3.56 o
  -6   5   8       47.14       36.71      1.67 o
  -5   5   8       64.63       71.52      1.53 o
  -4   5   8       59.72       58.52      1.59 o
  -3   5   8      237.52      257.17      3.74 o
  -2   5   8       46.06       47.95      1.78 o
  -1   5   8     1295.41     1286.74     15.32 o
   0   5   8      309.02      341.50      4.31 o
   1   5   8      347.46      330.80      3.81 o
   2   5   8       25.97       26.41      1.27 o
   3   5   8       56.10       54.67      1.31 o
   4   5   8       23.67       13.12      0.94 o
   5   5   8        0.35       -0.28      0.99 o
   6   5   8       61.95       46.88      1.69 o
   7   5   8        0.80       -0.62      1.13 o
   8   5   8        0.44        2.33      1.29 o
   9   5   8       39.70       36.29      1.91 o
  10   5   8        2.55        2.23      1.60 o
  11   5   8        0.02        2.65      1.69 o
  12   5   8       18.03       13.91      1.99 o
  13   5   8       24.96       23.17      4.20 o
 -12   6   8       13.95       17.37      2.24 o
 -11   6   8       36.12       33.39      2.18 o
 -10   6   8        7.92        9.20      1.67 o
  -9   6   8       27.37       22.53      1.63 o
  -8   6   8       49.08       50.02      1.98 o
  -7   6   8      170.08      177.91      2.98 o
  -6   6   8      418.41      390.89      5.54 o
  -5   6   8      758.51      785.10      9.68 o
  -4   6   8       46.55       38.71      1.32 o
  -3   6   8      354.43      324.77      4.68 o
  -2   6   8      155.26      173.18      2.88 o
  -1   6   8       55.14       49.95      1.60 o
   0   6   8       55.14       34.26      1.30 o
   1   6   8     1232.09     1197.13     13.63 o
   2   6   8       13.17       12.89      1.00 o
   3   6   8      962.72      967.11     11.17 o
   4   6   8     1416.46     1421.70     17.01 o
   5   6   8      219.37      224.58      4.36 o
   6   6   8      519.00      532.79      9.49 o
   7   6   8      471.28      461.72      8.39 o
   8   6   8        0.55        0.09      1.59 o
   9   6   8       71.04       63.66      2.86 o
  10   6   8       57.45       47.39      2.57 o
  11   6   8       57.69       56.41      3.16 o
  12   6   8       45.07       56.33      5.71 o
 -11   7   8      130.05      146.72      6.10 o
 -10   7   8       99.14       97.96      3.32 o
  -9   7   8        2.60        1.86      1.64 o
  -8   7   8       28.14       24.03      1.75 o
  -7   7   8       89.73       85.30      2.36 o
  -6   7   8       24.64       26.20      1.24 o
  -5   7   8        1.34        1.22      1.00 o
  -4   7   8      519.00      451.08      5.99 o
  -3   7   8        1.12        2.23      1.04 o
  -2   7   8      222.03      189.57      3.56 o
  -1   7   8      670.92      604.38      8.15 o
   0   7   8       13.70       21.94      1.42 o
   1   7   8      539.17      523.66      7.84 o
   2   7   8      195.94      170.69      3.41 o
   3   7   8        3.04        7.68      1.38 o
   4   7   8        8.09        8.94      1.84 o
   5   7   8      140.07      127.43      5.70 o
   6   7   8      535.26      520.42      9.36 o
   7   7   8        0.53        0.17      2.04 o
   8   7   8       11.16       10.27      2.40 o
   9   7   8      519.17      537.64     11.15 o
  10   7   8       84.16      104.45      4.52 o
  11   7   8      146.48      176.87     10.06 o
 -10   8   8       29.24       33.16      2.55 o
  -9   8   8       54.37       52.02      2.58 o
  -8   8   8       66.42       65.04      3.16 o
  -7   8   8        0.96        1.25      0.97 o
  -6   8   8      313.65      306.07      4.63 o
  -5   8   8      570.55      564.23      7.44 o
  -4   8   8       77.36       72.00      2.35 o
  -3   8   8        0.15        0.42      1.26 o
  -2   8   8       14.60       19.56      1.56 o
  -1   8   8       72.17       71.46      2.42 o
   0   8   8       15.37       20.56      1.82 o
   1   8   8       38.40       26.13      2.34 o
   2   8   8        3.02        5.00      2.07 o
   3   8   8        5.54        3.33      2.14 o
   4   8   8      353.68      352.74      9.06 o
   5   8   8       92.20       88.91      4.07 o
   6   8   8      103.83       98.36      4.33 o
   7   8   8       68.76       52.41      5.51 o
   8   8   8       13.17       16.22      3.20 o
   9   8   8        6.11        6.71      2.63 o
  10   8   8       56.79       61.45      6.89 o
  -9   9   8        2.20        1.58      2.45 o
  -8   9   8       21.50       22.66      1.94 o
  -7   9   8       52.14       51.03      1.93 o
  -6   9   8       27.27       23.06      1.65 o
  -5   9   8      176.91      177.40      3.44 o
  -4   9   8       50.07       50.96      2.00 o
  -3   9   8        0.19        1.38      1.60 o
  -2   9   8       74.66       77.82      3.35 o
  -1   9   8       10.93       11.75      2.21 o
   0   9   8       23.86       24.35      2.63 o
   1   9   8        5.60        9.08      2.41 o
   2   9   8       67.94       73.60      8.04 o
   3   9   8        1.76        1.41      3.52 o
   4   9   8      118.71      119.07      7.04 o
   5   9   8       35.96       36.23      3.62 o
   6   9   8       86.85       99.13      7.60 o
   7   9   8       28.71       32.47      3.95 o
   8   9   8        4.85        2.33      3.44 o
  -7  10   8       63.44       64.42      2.96 o
  -6  10   8        2.80        3.28      2.07 o
  -5  10   8      196.55      228.55      7.14 o
  -4  10   8       43.21       53.60      3.39 o
  -3  10   8        7.02        7.53      2.51 o
  -2  10   8        1.34        2.71      2.57 o
  -1  10   8      197.52      232.88      6.56 o
   0  10   8        9.70       13.11      2.85 o
   1  10   8        0.18        3.59      2.83 o
   2  10   8      298.50      343.35      9.78 o
   3  10   8       81.41      102.78      9.52 o
   4  10   8       10.55       14.91      4.68 o
   5  10   8        6.48        6.39      4.57 o
   6  10   8       65.29       96.37      5.63 o
  -2  11   8       58.06       75.63      5.88 o
  -1  11   8       65.23       68.93      4.85 o
   0  11   8      121.09      139.37      6.73 o
   1  11   8      118.28      157.66      9.26 o
   2  11   8      192.30      217.04     15.23 o
   3  11   8       54.94       64.73     10.95 o
 -15   1   9       94.56      105.72      3.86 o
 -14   1   9       22.37       22.59      1.64 o
 -13   1   9        0.45        1.19      1.12 o
 -12   1   9       13.90       13.91      1.08 o
 -11   1   9       34.89       40.95      1.35 o
 -10   1   9       68.74       72.86      1.75 o
  -9   1   9      116.02      117.84      1.86 o
  -8   1   9       74.48       76.03      1.66 o
  -7   1   9      920.95      948.16     10.33 o
  -6   1   9       59.26       46.26      0.89 o
  -5   1   9      145.00      135.98      2.20 o
  -4   1   9      232.70      229.53      2.76 o
  -3   1   9        5.15        4.39      0.39 o
  -2   1   9       48.22       38.70      0.69 o
  -1   1   9       67.86       66.55      1.19 o
   0   1   9        1.69        1.21      0.39 o
   1   1   9       88.13      104.22      1.76 o
   2   1   9      474.92      528.72      5.19 o
   3   1   9       24.92       22.36      1.10 o
   4   1   9       37.39       30.42      0.85 o
   5   1   9        2.44        2.26      0.61 o
   6   1   9       32.86       28.69      1.13 o
   7   1   9      308.24      294.97      4.35 o
   8   1   9       23.46       20.59      2.23 o
   9   1   9        0.50        0.26      1.00 o
  10   1   9        3.66        3.41      1.12 o
  11   1   9        1.74        1.34      1.17 o
  12   1   9        0.03        0.78      1.41 o
  13   1   9        1.79        0.03      1.72 o
  14   1   9        0.00        0.54      1.99 o
 -15   2   9       12.21       17.80      2.21 o
 -14   2   9      141.98      138.76      3.99 o
 -13   2   9      102.50      108.77      3.24 o
 -12   2   9        6.20        5.96      1.07 o
 -11   2   9       35.30       32.26      1.58 o
 -10   2   9        8.17        6.18      1.17 o
  -9   2   9        6.03        1.71      0.67 o
  -8   2   9       85.23       74.29      1.69 o
  -7   2   9      237.27      259.40      3.08 o
  -6   2   9       80.86       70.90      1.26 o
  -5   2   9     1411.28     1493.93     15.19 o
  -4   2   9      270.85      260.05      3.53 o
  -3   2   9       80.75       76.57      0.95 o
  -2   2   9      807.37      847.51      8.40 o
  -1   2   9       58.05       62.19      1.57 o
   0   2   9      876.18      876.48      9.04 o
   1   2   9        0.06        0.69      0.42 o
   2   2   9        5.45        4.89      0.49 o
   3   2   9       51.14       70.02      1.12 o
   4   2   9      256.29      243.03      3.28 o
   5   2   9        3.64        3.09      0.65 o
   6   2   9       87.96      109.25      2.14 o
   7   2   9      822.35      851.03     11.06 o
   8   2   9      342.74      350.99      5.11 o
   9   2   9       15.32       13.52      1.24 o
  10   2   9      333.38      324.33      5.85 o
  11   2   9       25.96       26.39      1.55 o
  12   2   9        4.82        6.14      1.77 o
  13   2   9        0.16       -0.59      1.62 o
  14   2   9      101.68      113.11      3.47 o
 -14   3   9        3.81        5.74      1.87 o
 -13   3   9        3.76        6.75      1.58 o
 -12   3   9       75.26       71.10      2.53 o
 -11   3   9       96.79       81.16      2.49 o
 -10   3   9      293.59      290.53      4.50 o
  -9   3   9      267.00      257.20      3.99 o
  -8   3   9       42.97       35.67      1.39 o
  -7   3   9     1019.96     1045.34     14.30 o
  -6   3   9        4.75        5.70      0.79 o
  -5   3   9      252.47      210.61      3.42 o
  -4   3   9       10.73        7.66      0.55 o
  -3   3   9      123.69      145.47      2.10 o
  -2   3   9      537.95      585.81      6.36 o
  -1   3   9        1.12        0.84      0.50 o
   0   3   9     1215.73     1271.61     12.98 o
   1   3   9     1036.53     1177.44     11.16 o
   2   3   9       76.32       75.11      1.18 o
   3   3   9     1759.81     1826.44     17.18 o
   4   3   9      848.55      912.70      8.82 o
   5   3   9        0.05       -0.47      0.68 o
   6   3   9      428.65      421.02      5.88 o
   7   3   9       75.47       71.10      1.98 o
   8   3   9       63.31       57.55      1.89 o
   9   3   9       94.61       80.22      2.23 o
  10   3   9      139.06      142.53      3.01 o
  11   3   9      285.04      272.36      5.42 o
  12   3   9       37.75       37.41      1.97 o
  13   3   9      123.06      138.97      3.58 o
 -14   4   9       66.70       73.75      6.39 o
 -13   4   9      115.55      143.18      4.05 o
 -12   4   9       50.68       48.30      2.34 o
 -11   4   9       43.39       38.74      2.07 o
 -10   4   9      286.43      286.16      4.84 o
  -9   4   9       71.12       62.95      1.91 o
  -8   4   9      840.87      788.35     11.11 o
  -7   4   9        0.42        0.23      0.90 o
  -6   4   9        0.09        0.07      0.95 o
  -5   4   9       26.30       30.49      0.94 o
  -4   4   9      499.85      502.01      5.90 o
  -3   4   9      452.97      493.73      6.66 o
  -2   4   9       21.65       15.90      0.77 o
  -1   4   9      114.91       87.93      1.50 o
   0   4   9       21.16       19.19      0.76 o
   1   4   9      315.39      312.34      3.57 o
   2   4   9        0.09        0.59      0.62 o
   3   4   9      286.02      311.63      3.49 o
   4   4   9       68.35       73.92      1.71 o
   5   4   9       18.28       12.93      0.95 o
   6   4   9      186.26      200.50      5.40 o
   7   4   9        0.00       -0.19      1.06 o
   8   4   9      221.15      240.94      4.23 o
   9   4   9        0.05       -0.31      1.40 o
  10   4   9       59.16       58.35      2.53 o
  11   4   9      131.35      142.29      4.72 o
  12   4   9       55.69       58.71      3.16 o
  13   4   9       75.19       78.09      3.53 o
 -13   5   9       85.33      107.23      3.92 o
 -12   5   9       51.86       49.75      2.50 o
 -11   5   9        0.06        0.27      1.51 o
 -10   5   9        1.25        1.80      1.35 o
  -9   5   9       17.73       16.20      1.33 o
  -8   5   9      239.47      237.04      4.23 o
  -7   5   9      127.83      125.44      2.73 o
  -6   5   9      605.63      584.29      8.47 o
  -5   5   9      742.34      792.77      9.15 o
  -4   5   9      312.53      328.64      4.44 o
  -3   5   9        3.39        1.17      0.72 o
  -2   5   9       60.96       68.26      1.63 o
  -1   5   9      235.96      194.31      2.88 o
   0   5   9      115.09       95.39      1.87 o
   1   5   9       20.58       18.41      0.93 o
   2   5   9       48.03       49.67      1.26 o
   3   5   9       55.31       49.95      2.00 o
   4   5   9      123.91      111.28      2.11 o
   5   5   9        0.39       -0.64      1.16 o
   6   5   9        1.41       -0.09      1.17 o
   7   5   9       69.15       84.60      2.99 o
   8   5   9       43.93       36.74      2.52 o
   9   5   9       39.42       45.04      2.97 o
  10   5   9        1.10        1.02      1.85 o
  11   5   9        9.74       10.58      2.07 o
  12   5   9      334.13      381.10      7.66 o
 -12   6   9      328.74      342.12      6.66 o
 -11   6   9      209.02      216.98      5.32 o
 -10   6   9        7.11        9.02      1.71 o
  -9   6   9      497.81      526.71      7.61 o
  -8   6   9       17.74       15.98      1.42 o
  -7   6   9      188.08      174.49      3.91 o
  -6   6   9      477.35      448.74      6.32 o
  -5   6   9     1393.84     1371.13     16.42 o
  -4   6   9      315.49      290.03      4.31 o
  -3   6   9      246.77      251.36      3.89 o
  -2   6   9      142.51      115.01      2.38 o
  -1   6   9      253.33      220.26      3.52 o
   0   6   9       21.45       21.40      1.21 o
   1   6   9      486.95      509.20      6.54 o
   2   6   9      150.26      144.24      2.62 o
   3   6   9      826.09      819.53      9.66 o
   4   6   9      713.39      766.07     10.16 o
   5   6   9       73.65       76.38      3.19 o
   6   6   9      449.19      453.23      7.57 o
   7   6   9        0.11        0.39      1.86 o
   8   6   9      149.80      151.74      4.68 o
   9   6   9        0.95       -0.26      2.21 o
  10   6   9      146.10      168.12      6.53 o
  11   6   9       83.55       94.41      5.15 o
 -11   7   9        6.73       13.20      2.34 o
 -10   7   9       25.22       27.15      2.17 o
  -9   7   9      310.83      320.85      5.37 o
  -8   7   9       28.45       28.40      2.06 o
  -7   7   9      245.31      255.16      4.00 o
  -6   7   9       83.32       85.20      2.03 o
  -5   7   9       20.31       19.25      1.22 o
  -4   7   9        8.05        9.34      1.17 o
  -3   7   9     1413.57     1408.09     17.96 o
  -2   7   9       28.69       27.62      1.41 o
  -1   7   9       14.96       16.35      1.26 o
   0   7   9       49.33       42.48      2.20 o
   1   7   9       63.66       59.36      2.68 o
   2   7   9      132.08      129.69      3.26 o
   3   7   9      113.69      112.43      2.95 o
   4   7   9      482.47      493.92      8.22 o
   5   7   9      248.18      274.50      6.53 o
   6   7   9       27.36       21.49      2.10 o
   7   7   9        5.71        7.61      2.26 o
   8   7   9      127.65      139.40      4.76 o
   9   7   9        7.74        6.16      2.43 o
  10   7   9       84.46       87.97      4.39 o
  11   7   9      160.70      182.77     13.33 o
 -10   8   9       91.52       90.99      3.93 o
  -9   8   9        0.01       -1.01      1.91 o
  -8   8   9        0.04       -0.40      1.82 o
  -7   8   9       13.46       13.75      1.47 o
  -6   8   9       31.14       30.27      1.46 o
  -5   8   9      140.00      146.73      3.03 o
  -4   8   9        0.58        0.92      1.22 o
  -3   8   9        1.62        1.06      1.24 o
  -2   8   9      190.33      173.03      3.37 o
  -1   8   9        7.36        9.94      1.55 o
   0   8   9       42.72       42.56      2.15 o
   1   8   9       16.84       17.05      2.30 o
   2   8   9       87.99      110.25      7.69 o
   3   8   9       59.67       58.09      3.93 o
   4   8   9       34.25       35.66      3.34 o
   5   8   9       24.79       20.30      2.74 o
   6   8   9       14.09       17.85      2.70 o
   7   8   9       16.09       15.84      3.16 o
   8   8   9        7.68        8.98      3.08 o
   9   8   9       10.30       14.68      3.48 o
  10   8   9       71.31       77.11     10.47 o
  -9   9   9       34.57       37.12      9.52 o
  -8   9   9        0.97        0.60      1.63 o
  -7   9   9        0.51        0.92      1.26 o
  -6   9   9        9.41        5.02      1.51 o
  -5   9   9       10.98       11.73      1.60 o
  -4   9   9        6.50        6.74      1.60 o
  -3   9   9      144.63      155.55      4.91 o
  -2   9   9       21.94       23.96      2.30 o
  -1   9   9      192.31      187.96      5.40 o
   0   9   9       50.35       40.84      3.50 o
   1   9   9        8.13        4.74      2.41 o
   2   9   9       38.01       33.62      3.11 o
   3   9   9       44.78       42.88      4.01 o
   4   9   9      173.20      196.39     10.23 o
   5   9   9       17.58       17.52      6.19 o
   6   9   9        0.26        1.45      3.40 o
   7   9   9        0.33        1.39      3.86 o
   8   9   9       18.79       21.24      5.02 o
  -7  10   9       32.03       29.89      2.52 o
  -6  10   9       10.60       10.70      2.41 o
  -5  10   9       10.55       11.55      2.20 o
  -4  10   9       42.39       42.46      2.83 o
  -3  10   9       46.50       48.32      3.33 o
  -2  10   9      265.48      269.90      7.19 o
  -1  10   9       66.03       69.10      4.74 o
   0  10   9       80.18       82.44      4.56 o
   1  10   9       14.98       16.53      3.09 o
   2  10   9      178.11      190.97      7.39 o
   3  10   9        1.43        0.71      4.71 o
   4  10   9        0.14        0.48      7.14 o
   5  10   9       14.28       22.07      5.48 o
   6  10   9        0.89       -0.28      4.53 o
  -1  11   9        4.68        0.00      6.19 o
   0  11   9        0.41        2.73      4.53 o
   1  11   9        0.00       -0.11      4.20 o
   2  11   9        9.34       10.39      6.19 o
 -14   0  10       88.58       99.00      4.28 o
 -13   0  10      628.92      657.25     22.85 o
 -12   0  10       93.62       80.39      5.55 o
 -11   0  10        2.71        1.40      2.85 o
 -10   0  10       59.91       39.59      2.10 o
  -9   0  10      211.51      231.42      5.29 o
  -8   0  10      616.90      549.50     10.53 o
  -7   0  10      717.65      702.38     10.44 o
  -6   0  10     1208.75     1272.87     18.42 o
  -5   0  10      747.22      782.73     12.50 o
  -4   0  10     1421.41     1571.72     24.73 o
  -3   0  10       17.06       24.27      1.48 o
  -2   0  10        3.51        1.83      0.46 o
  -1   0  10     1610.89     1884.00     26.94 o
   0   0  10     3549.12     4187.42     59.23 o
   1   0  10      346.94      342.84      5.34 o
   2   0  10      677.43      753.11      9.61 o
   3   0  10       43.26       39.36      1.22 o
   4   0  10     1777.74     2031.59     25.20 o
   5   0  10      100.43       92.11      3.45 o
   6   0  10      819.97      866.72     14.41 o
   7   0  10       26.97       28.90      2.47 o
   8   0  10     2217.33     2246.98     39.74 o
   9   0  10      277.26      289.90      6.44 o
  10   0  10        0.59       -1.03      1.62 o
  11   0  10        6.30        5.62      1.92 o
  12   0  10       43.34       41.73      2.83 o
  13   0  10       31.11       32.04      2.74 o
  14   0  10       78.01       77.42     15.71 o
 -15   1  10        6.81        5.24      2.38 o
 -14   1  10      161.05      185.98      4.48 o
 -13   1  10      181.99      194.30      4.43 o
 -12   1  10       38.53       28.06      3.28 o
 -11   1  10      277.89      291.58      5.73 o
 -10   1  10       44.87       47.79      2.05 o
  -9   1  10     1228.74     1243.86     14.99 o
  -8   1  10        0.56        0.92      0.36 o
  -7   1  10      312.30      327.24      3.52 o
  -6   1  10        8.69        8.44      0.43 o
  -5   1  10      916.08      855.84      8.89 o
  -4   1  10      548.77      546.11      6.07 o
  -3   1  10     1679.63     1913.95     20.23 o
  -2   1  10     1535.78     1821.59     17.69 o
  -1   1  10      336.95      379.45      4.05 o
   0   1  10     1208.24     1361.83     13.34 o
   1   1  10      298.10      327.60      3.26 o
   2   1  10      647.01      748.93      6.99 o
   3   1  10      288.31      262.97      3.57 o
   4   1  10      259.04      231.27      2.88 o
   5   1  10      354.25      348.86      4.22 o
   6   1  10     1030.26     1014.01     13.00 o
   7   1  10      107.42       91.74      2.59 o
   8   1  10       52.58       43.58      1.63 o
   9   1  10       28.31       21.29      1.38 o
  10   1  10      342.11      348.18      5.73 o
  11   1  10        3.13        4.33      1.34 o
  12   1  10        3.40        0.64      1.54 o
  13   1  10       52.77       49.21      2.73 o
  14   1  10        0.01       -1.44      3.38 o
 -14   2  10        0.76       -0.29      1.59 o
 -13   2  10       19.40       25.07      1.52 o
 -12   2  10        0.59       -0.55      1.03 o
 -11   2  10      347.96      357.83      5.64 o
 -10   2  10        4.63        8.21      0.87 o
  -9   2  10      176.41      173.95      2.94 o
  -8   2  10      942.49      922.14     11.94 o
  -7   2  10       19.25       18.29      1.04 o
  -6   2  10     1357.21     1371.18     15.42 o
  -5   2  10      260.87      252.15      3.28 o
  -4   2  10       17.09       12.74      0.68 o
  -3   2  10      178.18      151.05      1.84 o
  -2   2  10      224.07      235.59      2.96 o
  -1   2  10      948.92     1123.48     11.07 o
   0   2  10      119.04      143.41      2.43 o
   1   2  10       58.67       65.81      1.77 o
   2   2  10      415.44      475.87      4.76 o
   3   2  10     1623.78     1692.16     16.54 o
   4   2  10      323.54      331.63      3.50 o
   5   2  10       10.47        8.71      0.83 o
   6   2  10      139.83      120.58      2.53 o
   7   2  10        1.86        0.84      0.96 o
   8   2  10      707.75      703.27      9.40 o
   9   2  10       11.05       12.77      1.33 o
  10   2  10       94.75      102.65      2.62 o
  11   2  10       27.54       33.00      1.78 o
  12   2  10       28.72       27.78      1.87 o
  13   2  10        0.85        0.04      1.75 o
 -14   3  10        0.24        0.93      1.85 o
 -13   3  10      106.63      107.09      3.41 o
 -12   3  10       39.91       46.09      2.10 o
 -11   3  10        1.48        1.75      1.13 o
 -10   3  10        0.90        1.54      0.95 o
  -9   3  10        4.59        2.54      0.86 o
  -8   3  10       72.78       62.29      2.30 o
  -7   3  10       10.74       11.84      1.45 o
  -6   3  10      141.36      129.26      2.48 o
  -5   3  10      148.42      142.16      2.58 o
  -4   3  10        4.96        5.21      0.48 o
  -3   3  10       58.72       61.53      1.03 o
  -2   3  10     1222.72     1318.59     14.76 o
  -1   3  10      862.18      794.54      9.07 o
   0   3  10       63.82       66.26      1.25 o
   1   3  10      246.18      241.79      2.89 o
   2   3  10        0.13        2.06      0.59 o
   3   3  10      537.15      529.43      5.51 o
   4   3  10       88.66       61.38      1.29 o
   5   3  10       49.78       48.48      1.43 o
   6   3  10       10.20        9.18      1.10 o
   7   3  10       11.47        8.95      1.18 o
   8   3  10        8.12        9.17      1.24 o
   9   3  10       83.40       81.13      3.31 o
  10   3  10      164.28      159.67      3.27 o
  11   3  10      120.09      131.42      3.47 o
  12   3  10        2.73        2.55      1.72 o
  13   3  10        0.07       -0.15      1.83 o
 -14   4  10       31.91       12.85     10.95 o
 -13   4  10        7.36        7.29      1.83 o
 -12   4  10      167.69      186.39      4.25 o
 -11   4  10      273.34      275.99      4.94 o
 -10   4  10        3.68        3.52      1.12 o
  -9   4  10       38.85       40.20      1.64 o
  -8   4  10     1015.80      987.81     13.76 o
  -7   4  10       34.43       37.56      1.75 o
  -6   4  10        0.95        2.00      0.81 o
  -5   4  10      957.10      950.70     13.13 o
  -4   4  10      419.62      436.10      5.46 o
  -3   4  10       66.20       61.74      1.43 o
  -2   4  10      343.78      316.29      4.15 o
  -1   4  10      352.15      344.72      4.47 o
   0   4  10      946.71      971.09     11.06 o
   1   4  10       69.23       70.98      1.42 o
   2   4  10     1722.53     1812.95     18.48 o
   3   4  10      286.20      305.03      3.77 o
   4   4  10      421.13      399.65      5.03 o
   5   4  10     1670.57     1732.27     19.51 o
   6   4  10       12.55       16.91      1.36 o
   7   4  10        5.40        5.84      1.31 o
   8   4  10        2.41        3.14      1.25 o
   9   4  10       66.73       67.71      2.43 o
  10   4  10        1.54        1.58      1.73 o
  11   4  10       12.65       12.80      1.96 o
  12   4  10       51.61       53.92      2.81 o
  13   4  10        0.46        3.81      6.19 o
 -13   5  10      424.18      457.80      9.46 o
 -12   5  10       74.26       64.57      2.95 o
 -11   5  10       82.24       80.35      2.98 o
 -10   5  10      294.23      311.38      5.10 o
  -9   5  10      179.21      187.04      4.27 o
  -8   5  10      552.33      544.65      8.88 o
  -7   5  10       63.42       62.22      2.70 o
  -6   5  10      393.61      387.48      6.32 o
  -5   5  10     1159.49     1128.50     14.46 o
  -4   5  10      100.78       92.58      1.88 o
  -3   5  10      180.28      162.61      2.70 o
  -2   5  10     2208.78     2171.15     27.05 o
  -1   5  10      365.31      325.68      4.68 o
   0   5  10       56.54       47.56      1.43 o
   1   5  10       51.57       65.02      1.54 o
   2   5  10     3306.70     3339.30     35.21 o
   3   5  10       10.44        9.94      1.03 o
   4   5  10       76.78       72.38      1.81 o
   5   5  10      848.52      840.78     11.15 o
   6   5  10      966.28      972.80     14.70 o
   7   5  10        1.88        2.66      1.62 o
   8   5  10      677.52      681.07     13.32 o
   9   5  10      110.44      104.98      3.65 o
  10   5  10      108.99       96.46      4.11 o
  11   5  10       44.91       35.18      2.89 o
  12   5  10      404.12      400.40     18.80 o
 -12   6  10       27.59       31.76      2.56 o
 -11   6  10      183.10      177.54      4.23 o
 -10   6  10      326.71      325.41      5.71 o
  -9   6  10        0.61        1.89      1.70 o
  -8   6  10      557.63      536.37      8.16 o
  -7   6  10       26.38       31.36      1.67 o
  -6   6  10        1.63        1.25      0.93 o
  -5   6  10        0.05        1.27      0.83 o
  -4   6  10        0.64        0.72      0.90 o
  -3   6  10      179.82      166.42      2.88 o
  -2   6  10      282.02      289.04      4.34 o
  -1   6  10      132.38      145.33      2.67 o
   0   6  10     1957.16     2016.44     25.24 o
   1   6  10      177.85      181.36      3.03 o
   2   6  10        2.84        5.23      1.25 o
   3   6  10       97.52       99.54      2.51 o
   4   6  10      880.81      898.39     11.82 o
   5   6  10        1.93        1.40      1.50 o
   6   6  10       77.31       66.15      4.09 o
   7   6  10       77.87       85.63      3.79 o
   8   6  10       63.95       61.50      4.33 o
   9   6  10       47.02       60.60      3.69 o
  10   6  10      171.91      178.88      5.66 o
  11   6  10       25.75       30.55      2.99 o
 -11   7  10      319.30      321.03      6.34 o
 -10   7  10       83.33       77.66      3.50 o
  -9   7  10      263.21      254.77      4.72 o
  -8   7  10        9.94        8.67      1.63 o
  -7   7  10       12.85        8.37      1.07 o
  -6   7  10      119.11      109.34      2.74 o
  -5   7  10      111.99       99.55      2.29 o
  -4   7  10        5.50        3.30      1.09 o
  -3   7  10      424.29      389.81      5.66 o
  -2   7  10      120.53       97.70      2.35 o
  -1   7  10      271.74      238.88      3.92 o
   0   7  10      115.87       99.80      2.45 o
   1   7  10      316.22      314.23      7.29 o
   2   7  10       45.32       58.05      2.44 o
   3   7  10      263.93      235.25      4.79 o
   4   7  10       14.71       18.10      2.25 o
   5   7  10       83.89       79.88      3.73 o
   6   7  10        1.97        3.09      2.62 o
   7   7  10       57.22       51.77      3.18 o
   8   7  10       53.46       55.06      3.96 o
   9   7  10        5.01        3.02      2.76 o
  10   7  10      113.01      123.05      8.32 o
 -10   8  10       22.74       25.70      8.57 o
  -9   8  10      107.66      116.70      3.70 o
  -8   8  10       97.76      108.81      3.36 o
  -7   8  10      115.27      114.31      2.83 o
  -6   8  10       68.60       66.20      2.15 o
  -5   8  10        5.13        4.89      1.27 o
  -4   8  10        0.43       -0.57      1.22 o
  -3   8  10       56.67       51.51      2.32 o
  -2   8  10        1.06        0.23      1.31 o
  -1   8  10       26.23       24.21      1.83 o
   0   8  10       90.21      100.14      3.18 o
   1   8  10      754.91      755.37     17.81 o
   2   8  10       25.91       32.79      4.12 o
   3   8  10        9.87        9.00      3.24 o
   4   8  10       79.37       70.52      8.33 o
   5   8  10        0.36       -1.93      3.52 o
   6   8  10        0.00       -0.45      3.00 o
   7   8  10       68.10       55.45      3.96 o
   8   8  10       21.25       14.96      3.40 o
   9   8  10       60.31       81.07      5.91 o
  -8   9  10       12.34       12.52      2.47 o
  -7   9  10        2.03        2.17      1.78 o
  -6   9  10      347.31      349.55      5.38 o
  -5   9  10       34.39       37.68      2.23 o
  -4   9  10        2.41        2.37      1.60 o
  -3   9  10       82.46       83.98      3.06 o
  -2   9  10       64.81       68.77      2.93 o
  -1   9  10      107.13      107.40      4.36 o
   0   9  10        0.05       -1.35      2.41 o
   1   9  10       69.59       67.94      5.22 o
   2   9  10       59.37       49.83      4.19 o
   3   9  10       49.02       55.49      4.26 o
   4   9  10       20.59       19.99      6.66 o
   5   9  10       77.67       76.83      8.33 o
   6   9  10       10.58        7.27      4.20 o
   7   9  10        5.30        2.99      4.20 o
  -6  10  10        4.90        3.85      2.23 o
  -5  10  10      282.93      292.41      5.51 o
  -4  10  10      176.93      172.29      4.37 o
  -3  10  10        3.47        4.65      2.69 o
  -2  10  10      185.16      201.26      6.14 o
  -1  10  10       11.15        6.94      2.85 o
   0  10  10        4.98        3.21      3.14 o
   1  10  10        1.86       -0.52      3.15 o
   2  10  10       90.73       92.04      5.94 o
   3  10  10       15.51       21.81      5.69 o
   4  10  10      138.53      160.40     12.85 o
   5  10  10      204.46      235.74     11.58 o
 -14   1  11      203.16      237.03      9.04 o
 -13   1  11       22.25       22.74      2.11 o
 -12   1  11        6.45        5.64      1.28 o
 -11   1  11        0.27        0.65      0.86 o
 -10   1  11      448.09      443.65      6.38 o
  -9   1  11        5.17        4.45      0.78 o
  -8   1  11       57.20       46.80      1.17 o
  -7   1  11      627.58      618.50      7.33 o
  -6   1  11        0.25        0.09      0.53 o
  -5   1  11        2.68        2.97      0.55 o
  -4   1  11        0.95       -0.23      0.52 o
  -3   1  11        0.16        0.11      0.28 o
  -2   1  11      200.16      169.42      2.57 o
  -1   1  11       25.89       36.30      0.94 o
   0   1  11        0.94        1.79      0.49 o
   1   1  11       34.56       28.88      1.13 o
   2   1  11      496.95      506.92      5.27 o
   3   1  11      280.38      254.97      2.80 o
   4   1  11      140.74      141.82      1.86 o
   5   1  11      395.24      364.28      4.60 o
   6   1  11      356.31      347.79      5.02 o
   7   1  11        5.15        6.28      1.09 o
   8   1  11        4.05        2.71      1.16 o
   9   1  11       68.79       62.06      2.19 o
  10   1  11       21.82       20.26      1.54 o
  11   1  11       87.31       87.32      2.64 o
  12   1  11       14.68       14.21      1.77 o
  13   1  11        1.96        2.10      1.80 o
 -14   2  11      148.82      151.44      4.16 o
 -13   2  11        7.86        4.85      1.50 o
 -12   2  11      115.09      124.83      3.04 o
 -11   2  11       46.17       44.56      1.81 o
 -10   2  11      540.33      546.98      7.55 o
  -9   2  11        0.10        1.18      0.85 o
  -8   2  11        0.55        2.16      0.69 o
  -7   2  11      255.65      241.77      3.71 o
  -6   2  11      536.37      495.80      5.97 o
  -5   2  11       34.64       28.76      1.04 o
  -4   2  11       38.61       31.83      1.04 o
  -3   2  11      213.73      203.22      2.64 o
  -2   2  11      181.35      215.04      3.11 o
  -1   2  11      261.33      247.83      3.29 o
   0   2  11      141.02      159.43      2.26 o
   1   2  11       81.02       99.97      1.64 o
   2   2  11       98.99       96.34      2.24 o
   3   2  11       88.97       88.22      1.54 o
   4   2  11      107.62       92.97      1.53 o
   5   2  11       48.02       42.31      1.59 o
   6   2  11      206.21      195.16      3.58 o
   7   2  11       12.33       17.36      1.26 o
   8   2  11        1.85       -0.28      1.15 o
   9   2  11        4.63        3.19      1.28 o
  10   2  11       16.67       16.64      1.56 o
  11   2  11        3.41        3.42      1.57 o
  12   2  11       37.74       36.97      2.05 o
  13   2  11       37.81       30.39      2.85 o
 -14   3  11       33.71       34.15      2.32 o
 -13   3  11        6.86        9.03      1.61 o
 -12   3  11       90.78       95.00      2.81 o
 -11   3  11       69.87       69.45      2.16 o
 -10   3  11      100.76       83.51      2.15 o
  -9   3  11       24.99       21.72      2.23 o
  -8   3  11        3.67        1.79      0.85 o
  -7   3  11     1288.93     1255.48     17.08 o
  -6   3  11      155.69      152.94      2.82 o
  -5   3  11      327.85      346.24      5.64 o
  -4   3  11      378.47      343.13      4.42 o
  -3   3  11       35.64       25.81      0.93 o
  -2   3  11      431.54      424.45      5.13 o
  -1   3  11      183.58      155.31      2.34 o
   0   3  11      429.56      426.02      5.14 o
   1   3  11      462.00      435.16      5.29 o
   2   3  11      275.40      260.70      3.13 o
   3   3  11      635.56      634.47      6.83 o
   4   3  11      284.86      266.04      3.61 o
   5   3  11        0.20        1.20      0.93 o
   6   3  11     2365.44     2488.16     33.20 o
   7   3  11       65.28       55.39      2.10 o
   8   3  11        3.98        1.57      1.34 o
   9   3  11      943.52      953.05     13.51 o
  10   3  11      349.81      376.91      6.27 o
  11   3  11      211.03      219.06      4.75 o
  12   3  11       67.04       58.05      3.95 o
 -13   4  11       55.77       61.17      2.91 o
 -12   4  11       17.80       17.98      2.02 o
 -11   4  11      130.68      125.26      3.15 o
 -10   4  11      202.91      203.84      3.76 o
  -9   4  11        1.96        5.73      1.37 o
  -8   4  11        2.66        0.51      1.06 o
  -7   4  11      129.64      132.85      3.78 o
  -6   4  11      300.08      234.14      3.96 o
  -5   4  11      293.79      285.81      4.92 o
  -4   4  11       52.24       52.46      1.41 o
  -3   4  11      134.61      135.61      2.34 o
  -2   4  11      834.69      830.37     10.08 o
  -1   4  11      217.58      205.82      2.85 o
   0   4  11      179.75      170.44      2.52 o
   1   4  11      133.30      119.21      2.01 o
   2   4  11       72.50       73.44      1.68 o
   3   4  11       17.53       10.39      0.87 o
   4   4  11     1465.93     1466.54     16.60 o
   5   4  11        6.04        5.90      1.13 o
   6   4  11       55.79       49.67      2.54 o
   7   4  11       10.18       12.12      1.61 o
   8   4  11      319.89      365.27      8.83 o
   9   4  11       16.28       15.40      2.00 o
  10   4  11      363.31      365.39      7.32 o
  11   4  11      754.24      805.03     14.93 o
  12   4  11      260.93      252.90      6.66 o
 -12   5  11       19.17       23.62      2.19 o
 -11   5  11       47.05       47.89      2.36 o
 -10   5  11        2.97        0.49      1.56 o
  -9   5  11      497.24      503.42      9.47 o
  -8   5  11       23.88       20.89      1.50 o
  -7   5  11      292.03      297.00      4.96 o
  -6   5  11       96.37       67.04      2.09 o
  -5   5  11       27.99       23.86      1.26 o
  -4   5  11       71.11       53.23      1.50 o
  -3   5  11      138.59      127.41      2.43 o
  -2   5  11        6.80        3.59      0.85 o
  -1   5  11        0.22       -0.55      0.82 o
   0   5  11      156.73      146.53      2.49 o
   1   5  11       91.51       70.14      1.77 o
   2   5  11       31.76       30.74      1.28 o
   3   5  11      108.24       92.76      2.54 o
   4   5  11        0.71        0.67      1.06 o
   5   5  11      117.06      115.12      3.14 o
   6   5  11       38.52       42.97      2.15 o
   7   5  11      208.22      215.97      4.57 o
   8   5  11       68.03       64.02      3.02 o
   9   5  11       47.54       52.57      2.78 o
  10   5  11      132.68      147.36      6.94 o
  11   5  11       25.21       20.49      2.83 o
 -11   6  11        3.23        3.29      2.27 o
 -10   6  11      290.59      299.23      5.22 o
  -9   6  11      279.17      281.24      4.81 o
  -8   6  11       42.99       30.74      1.81 o
  -7   6  11       17.28       14.16      1.46 o
  -6   6  11       20.02       16.94      1.16 o
  -5   6  11      147.08      143.91      3.05 o
  -4   6  11        4.33        6.30      0.97 o
  -3   6  11      864.43      855.46     11.18 o
  -2   6  11       22.56       22.49      1.23 o
  -1   6  11        0.34        1.77      0.97 o
   0   6  11        0.49        0.03      1.03 o
   1   6  11       47.79       51.43      1.77 o
   2   6  11      270.83      272.52      4.65 o
   3   6  11      164.90      144.46      3.85 o
   4   6  11      939.48      952.17     12.51 o
   5   6  11       27.35       27.74      2.06 o
   6   6  11       18.30       18.91      2.46 o
   7   6  11       17.16       16.68      2.40 o
   8   6  11       27.21       25.37      2.70 o
   9   6  11      126.73      133.68      4.76 o
  10   6  11        5.96        2.22      2.71 o
  11   6  11      177.01      212.75     15.23 o
 -11   7  11      134.59      130.41     12.37 o
 -10   7  11        0.66        3.03      2.01 o
  -9   7  11        0.10        0.48      1.75 o
  -8   7  11      103.99      103.45      3.11 o
  -7   7  11       20.36       21.59      1.88 o
  -6   7  11       75.37       87.69      3.09 o
  -5   7  11       91.62       96.06      2.27 o
  -4   7  11      183.68      167.81      3.14 o
  -3   7  11       28.77       28.91      1.46 o
  -2   7  11       53.38       43.95      2.04 o
  -1   7  11      129.77      128.26      2.77 o
   0   7  11        6.79        9.04      1.41 o
   1   7  11      110.72       94.51      2.93 o
   2   7  11      125.85      138.29      3.61 o
   3   7  11       57.11       62.85      3.26 o
   4   7  11       43.85       45.86      2.78 o
   5   7  11        1.84        2.13      2.72 o
   6   7  11      111.67      111.30      5.18 o
   7   7  11        1.05        0.65      2.46 o
   8   7  11        5.86        7.68      2.70 o
   9   7  11        1.50       -0.17      2.77 o
  10   7  11       21.35       28.93      6.75 o
 -10   8  11       43.41       48.07      9.52 o
  -9   8  11       21.11       17.38      2.28 o
  -8   8  11        3.38        2.05      2.01 o
  -7   8  11       53.60       46.32      2.05 o
  -6   8  11        8.03        6.35      1.19 o
  -5   8  11        1.10        3.10      1.30 o
  -4   8  11        3.77        2.20      1.27 o
  -3   8  11      442.26      479.73      6.96 o
  -2   8  11       61.26       55.63      2.08 o
  -1   8  11      247.03      232.97      4.45 o
   0   8  11       16.50       25.26      2.59 o
   1   8  11       96.90       87.48      3.26 o
   2   8  11      130.87      135.66      4.73 o
   3   8  11      115.85      104.70      4.38 o
   4   8  11      346.24      365.96     17.61 o
   5   8  11       15.49       12.63      4.34 o
   6   8  11      216.05      196.36      6.86 o
   7   8  11       47.67       52.66      4.29 o
   8   8  11       52.18       51.20      4.38 o
   9   8  11       46.88       41.41     10.47 o
  -8   9  11       14.18        9.96      3.99 o
  -7   9  11       37.99       38.68      2.25 o
  -6   9  11       98.11      103.13      2.81 o
  -5   9  11       49.47       42.15      2.11 o
  -4   9  11       21.49       21.76      1.85 o
  -3   9  11       26.98       29.60      2.12 o
  -2   9  11        9.56        7.02      2.03 o
  -1   9  11      179.36      185.14      5.53 o
   0   9  11      104.24      110.09      5.08 o
   1   9  11       58.26       60.63      3.51 o
   2   9  11      134.48      149.65      5.83 o
   3   9  11        1.87       -1.88      3.20 o
   4   9  11        5.28        1.43      6.19 o
   5   9  11       10.93       13.80      6.66 o
   6   9  11      217.85      241.74     13.80 o
   7   9  11        6.87        8.57      4.71 o
  -5  10  11       11.73        9.95      3.90 o
  -4  10  11       45.07       42.47      3.00 o
  -3  10  11      144.25      143.67      5.36 o
  -2  10  11      180.05      193.57      6.14 o
  -1  10  11       37.13       37.55      3.59 o
   0  10  11       79.12       71.51      4.08 o
   1  10  11      216.49      243.39      7.26 o
   2  10  11       10.92       12.46      3.51 o
   3  10  11        0.56       -0.57      5.01 o
   4  10  11        4.58       12.85      9.04 o
 -11   0  12      179.40      197.72      5.53 o
 -10   0  12       29.46       34.87      2.37 o
  -9   0  12      578.70      543.11      8.59 o
  -8   0  12      607.41      574.87      9.76 o
  -7   0  12      663.08      627.31     11.69 o
  -6   0  12     1159.67     1156.22     20.75 o
  -5   0  12      745.28      747.35     13.67 o
  -4   0  12       63.65       69.29      2.11 o
  -3   0  12     2793.68     2898.81     50.63 o
  -2   0  12      159.98      187.54      4.40 o
  -1   0  12        0.82        0.62      0.79 o
   0   0  12     2818.20     2993.95     46.70 o
   1   0  12        1.61        1.41      0.96 o
   2   0  12      175.61      168.64      5.81 o
   3   0  12      962.54     1008.94     13.72 o
   4   0  12      587.69      585.91      8.33 o
   5   0  12      188.59      147.53      4.32 o
   6   0  12     1247.07     1182.59     24.91 o
   7   0  12      458.53      452.23     10.52 o
   8   0  12      468.84      430.40     10.33 o
   9   0  12        9.37        7.49      2.22 o
  10   0  12      888.49      904.35     19.86 o
  11   0  12      135.94      137.03      6.63 o
  12   0  12      210.93      233.91      9.69 o
  13   0  12      152.83      172.23     18.80 o
 -13   1  12       51.49       61.04      2.83 o
 -12   1  12       31.73       38.37      4.38 o
 -11   1  12       33.55       18.86      2.03 o
 -10   1  12      151.05      145.41      2.71 o
  -9   1  12      311.89      297.99      4.26 o
  -8   1  12       32.20       26.54      1.17 o
  -7   1  12     1095.15     1042.03     11.94 o
  -6   1  12      223.88      222.76      3.40 o
  -5   1  12        0.01        0.16      0.55 o
  -4   1  12      180.56      162.32      2.53 o
  -3   1  12      326.87      280.18      3.62 o
  -2   1  12       19.57       34.76      0.95 o
  -1   1  12       82.40       75.17      1.45 o
   0   1  12      270.70      272.91      3.33 o
   1   1  12      128.60      133.70      1.97 o
   2   1  12        8.68       11.19      0.73 o
   3   1  12       89.52       95.31      1.92 o
   4   1  12        1.20        0.71      0.72 o
   5   1  12       18.29       18.61      1.76 o
   6   1  12      883.55      870.40     13.24 o
   7   1  12     1473.91     1341.31     19.88 o
   8   1  12      141.08      140.45      3.43 o
   9   1  12       27.18       25.12      1.89 o
  10   1  12      152.59      156.91      3.92 o
  11   1  12       18.93       25.87      2.19 o
  12   1  12       59.09       64.26      3.18 o
  13   1  12       48.99       44.69      5.39 o
 -14   2  12       14.74       10.05      2.57 o
 -13   2  12       17.47       16.71      1.45 o
 -12   2  12        0.01        0.10      1.06 o
 -11   2  12        0.26        1.02      1.19 o
 -10   2  12      201.29      222.12      3.74 o
  -9   2  12      435.89      389.90      5.63 o
  -8   2  12      460.32      427.51      6.06 o
  -7   2  12       28.39       40.76      1.42 o
  -6   2  12       29.74       23.95      1.16 o
  -5   2  12       90.66       86.00      1.73 o
  -4   2  12       25.59       21.46      1.06 o
  -3   2  12      326.67      312.52      3.67 o
  -2   2  12       37.36       37.03      0.98 o
  -1   2  12      460.91      447.01      5.16 o
   0   2  12        5.09       10.58      0.69 o
   1   2  12      338.54      325.07      4.22 o
   2   2  12       12.62        8.96      0.74 o
   3   2  12        6.63        6.77      0.77 o
   4   2  12      145.99      134.43      2.25 o
   5   2  12      754.42      672.94      9.00 o
   6   2  12      750.29      730.61     11.30 o
   7   2  12      115.61      119.46      3.13 o
   8   2  12      122.21      103.92      3.04 o
   9   2  12      434.25      434.56      7.43 o
  10   2  12        2.77        3.37      1.71 o
  11   2  12       15.91       19.69      2.18 o
  12   2  12       19.33       20.90      2.44 o
  13   2  12        9.61        6.19      7.62 o
 -14   3  12       59.31       78.53     11.42 o
 -13   3  12       10.36       13.32      2.20 o
 -12   3  12      144.02      153.34      3.62 o
 -11   3  12      121.55      137.59      4.23 o
 -10   3  12       40.11       34.67      1.66 o
  -9   3  12       90.73       93.83      2.42 o
  -8   3  12        3.78        6.10      1.08 o
  -7   3  12      358.32      322.15      5.08 o
  -6   3  12      240.64      205.75      3.79 o
  -5   3  12      128.99      149.35      2.99 o
  -4   3  12      194.50      205.21      2.85 o
  -3   3  12      290.21      297.24      3.74 o
  -2   3  12      141.34      134.53      2.06 o
  -1   3  12       23.00       26.74      1.06 o
   0   3  12        2.85        3.32      0.70 o
   1   3  12      465.01      452.77      5.52 o
   2   3  12      536.78      527.76      6.35 o
   3   3  12       58.54       47.35      1.34 o
   4   3  12      545.45      513.87      6.33 o
   5   3  12       32.89       29.52      1.48 o
   6   3  12      234.38      200.50      4.07 o
   7   3  12      461.95      429.16      7.31 o
   8   3  12        6.32        7.67      1.73 o
   9   3  12       52.87       56.56      2.58 o
  10   3  12      159.48      164.77      4.18 o
  11   3  12      143.62      149.77      4.48 o
  12   3  12        7.99        6.31      2.98 o
 -13   4  12      129.70      146.10      4.22 o
 -12   4  12        8.13        7.54      2.19 o
 -11   4  12      285.80      300.71      7.53 o
 -10   4  12        0.01       -0.41      1.31 o
  -9   4  12      311.62      286.77      6.35 o
  -8   4  12        0.19       -0.04      1.08 o
  -7   4  12      265.74      250.28      4.29 o
  -6   4  12       63.22       63.49      2.09 o
  -5   4  12      394.07      327.96      5.53 o
  -4   4  12      231.98      217.41      3.43 o
  -3   4  12      206.48      239.77      3.58 o
  -2   4  12       21.79       18.99      0.94 o
  -1   4  12      190.43      149.12      3.07 o
   0   4  12        0.48        2.18      0.75 o
   1   4  12        0.38        0.37      0.84 o
   2   4  12       55.75       44.40      1.45 o
   3   4  12      160.44      133.81      2.54 o
   4   4  12      278.70      256.87      3.89 o
   5   4  12      201.02      161.80      4.52 o
   6   4  12       25.10       22.57      1.82 o
   7   4  12       22.01       22.76      1.84 o
   8   4  12       99.96      103.33      3.29 o
   9   4  12      800.73      824.39     13.62 o
  10   4  12       64.46       65.50      3.22 o
  11   4  12        1.72        2.02      2.88 o
 -12   5  12      236.09      245.24      6.15 o
 -11   5  12       73.78       70.20      2.93 o
 -10   5  12      146.73      139.93      3.22 o
  -9   5  12      425.77      447.99      7.10 o
  -8   5  12      136.14      115.00      3.24 o
  -7   5  12      715.47      667.83      9.70 o
  -6   5  12      277.25      259.78      4.77 o
  -5   5  12      794.38      716.95     10.16 o
  -4   5  12       80.36       91.22      2.14 o
  -3   5  12     1744.46     1541.47     19.45 o
  -2   5  12      830.25      733.32      9.63 o
  -1   5  12       24.51       22.88      1.23 o
   0   5  12      684.67      621.43      7.84 o
   1   5  12     2026.49     1875.55     22.23 o
   2   5  12      381.75      368.99      5.25 o
   3   5  12      719.50      713.03      9.55 o
   4   5  12      247.06      230.20      4.50 o
   5   5  12      328.64      325.98      5.08 o
   6   5  12        1.51        1.10      1.66 o
   7   5  12      274.09      269.56      5.53 o
   8   5  12      195.77      174.54      4.56 o
   9   5  12      138.71      149.74      5.20 o
  10   5  12       44.98       44.73      3.85 o
  11   5  12      612.98      602.93     14.23 o
 -11   6  12      174.43      165.44      4.23 o
 -10   6  12      124.95      132.01      3.39 o
  -9   6  12       35.61       28.78      1.97 o
  -8   6  12      131.60      113.56      3.14 o
  -7   6  12      242.70      259.35      4.72 o
  -6   6  12       28.93       28.11      1.77 o
  -5   6  12      829.04      725.92      9.61 o
  -4   6  12      159.25      141.00      2.66 o
  -3   6  12       12.11       13.35      1.10 o
  -2   6  12       68.86       48.27      1.75 o
  -1   6  12      833.40      744.47      9.94 o
   0   6  12       89.33       89.57      2.26 o
   1   6  12      565.62      526.36      7.36 o
   2   6  12       41.99       31.76      1.80 o
   3   6  12      327.90      317.09      5.34 o
   4   6  12        5.09        8.75      1.81 o
   5   6  12      351.26      340.99      6.31 o
   6   6  12      185.11      167.34      5.05 o
   7   6  12       27.74       32.13      2.98 o
   8   6  12       49.46       42.32      3.15 o
   9   6  12      441.20      472.25     10.26 o
  10   6  12       15.08       17.93      3.13 o
 -11   7  12      184.24      208.47     14.75 o
 -10   7  12      132.70      134.85      3.82 o
  -9   7  12       14.26       13.19      1.98 o
  -8   7  12       96.89       94.57      3.25 o
  -7   7  12       97.50      108.00      3.44 o
  -6   7  12       22.56       21.47      1.50 o
  -5   7  12       95.18       75.42      2.12 o
  -4   7  12        7.94       10.57      1.24 o
  -3   7  12       11.60        6.01      1.23 o
  -2   7  12        7.37        2.42      1.22 o
  -1   7  12      557.46      516.32      7.27 o
   0   7  12      239.21      260.23      4.66 o
   1   7  12      112.38      112.09      3.29 o
   2   7  12      108.75       99.01      3.30 o
   3   7  12      290.59      274.77      5.44 o
   4   7  12        6.87        5.85      2.40 o
   5   7  12      271.78      264.97      7.87 o
   6   7  12        2.29        0.92      2.83 o
   7   7  12       95.94      106.00      5.46 o
   8   7  12       55.96       56.60      3.85 o
   9   7  12        5.22        1.73      3.13 o
  -9   8  12       19.77       21.64      3.45 o
  -8   8  12        2.07        0.03      2.11 o
  -7   8  12       88.81       84.34      3.55 o
  -6   8  12        0.26        1.66      1.53 o
  -5   8  12        0.36       -0.02      1.32 o
  -4   8  12      190.39      180.56      3.51 o
  -3   8  12       37.82       34.37      1.78 o
  -2   8  12       75.37       72.93      2.46 o
  -1   8  12        0.03        0.94      1.59 o
   0   8  12        2.00        1.69      1.83 o
   1   8  12      307.05      314.71      6.01 o
   2   8  12      329.60      324.03      6.93 o
   3   8  12        0.14       -1.04      2.54 o
   4   8  12       36.99       45.06      6.90 o
   5   8  12       50.86       59.02      8.57 o
   6   8  12       35.37       34.74      6.19 o
   7   8  12       17.93       17.07      3.94 o
   8   8  12       12.19        8.60      3.87 o
  -7   9  12       67.03       76.61      2.96 o
  -6   9  12       18.62       17.88      2.17 o
  -5   9  12        3.55        3.44      1.67 o
  -4   9  12      209.84      239.31      4.53 o
  -3   9  12      195.37      205.20      4.51 o
  -2   9  12        2.75        3.34      2.03 o
  -1   9  12      358.94      388.46      7.91 o
   0   9  12      178.30      163.10      5.48 o
   1   9  12      144.84      147.05      5.27 o
   2   9  12        0.00       -0.89      2.89 o
   3   9  12      305.79      357.40     17.13 o
   4   9  12       21.00       35.70      8.09 o
   5   9  12       12.54       13.33      8.57 o
   6   9  12      104.35      124.70     11.90 o
  -4  10  12        3.01       -2.08      5.36 o
  -2  10  12      211.91      207.33      6.54 o
  -1  10  12      665.94      701.93     14.43 o
   0  10  12        3.85        2.65      3.27 o
   1  10  12       42.92       44.65      3.90 o
   2  10  12       30.64       25.35      3.89 o
   3  10  12       26.58       36.46      5.88 o
 -12   1  13      203.72      221.01      6.09 o
 -11   1  13        0.27        0.92      1.17 o
 -10   1  13        7.50        9.05      0.91 o
  -9   1  13       15.53       17.40      0.97 o
  -8   1  13       52.40       58.62      1.62 o
  -7   1  13       16.25       15.01      1.32 o
  -6   1  13      185.74      189.46      2.90 o
  -5   1  13       17.06       19.75      1.00 o
  -4   1  13       79.35       76.67      1.61 o
  -3   1  13       39.66       34.39      0.77 o
  -2   1  13        5.47        4.39      0.57 o
  -1   1  13       62.00       66.10      1.31 o
   0   1  13      143.42      120.26      2.04 o
   1   1  13      179.04      173.90      2.47 o
   2   1  13       28.25       25.78      0.97 o
   3   1  13       68.67       63.82      1.42 o
   4   1  13      170.56      157.92      3.00 o
   5   1  13       67.23       54.70      1.93 o
   6   1  13      161.85      169.33      5.50 o
   7   1  13       35.95       42.87      2.09 o
   8   1  13       61.97       62.53      2.55 o
   9   1  13        0.04        0.06      1.61 o
  10   1  13       11.13        9.94      1.92 o
  11   1  13       20.64       23.05      2.29 o
  12   1  13       25.46       25.48      2.54 o
 -14   2  13       13.93       26.65      9.04 o
 -13   2  13        0.01        0.37      1.70 o
 -12   2  13        3.42        2.01      1.23 o
 -11   2  13      194.56      217.00      3.82 o
 -10   2  13        0.63        0.07      0.89 o
  -9   2  13        0.63        0.56      0.89 o
  -8   2  13        2.33        2.75      0.86 o
  -7   2  13      188.99      195.78      3.48 o
  -6   2  13      146.95      156.61      2.83 o
  -5   2  13       20.98       31.48      1.21 o
  -4   2  13     1616.27     1566.27     18.61 o
  -3   2  13      275.70      284.14      3.16 o
  -2   2  13      268.12      254.69      3.21 o
  -1   2  13      496.92      449.52      5.20 o
   0   2  13       10.54        9.98      0.72 o
   1   2  13      250.93      225.86      3.11 o
   2   2  13      424.52      392.01      4.92 o
   3   2  13      889.34      829.76      9.23 o
   4   2  13       77.62       69.70      1.97 o
   5   2  13      107.70       85.55      2.39 o
   6   2  13      362.46      385.80      6.60 o
   7   2  13      113.83      113.22      3.57 o
   8   2  13      895.42      902.64     13.95 o
   9   2  13      266.49      279.25      5.46 o
  10   2  13       97.68       76.72      3.07 o
  11   2  13      324.80      363.26      6.92 o
  12   2  13      134.41      153.52      4.64 o
 -13   3  13       18.60       20.99      1.90 o
 -12   3  13       30.31       27.51      1.84 o
 -11   3  13       98.07      105.71      2.71 o
 -10   3  13        8.55        4.41      1.15 o
  -9   3  13      108.79      128.86      3.07 o
  -8   3  13      209.98      209.64      3.82 o
  -7   3  13      343.28      315.27      5.44 o
  -6   3  13      556.44      529.63      8.32 o
  -5   3  13      337.67      305.34      5.21 o
  -4   3  13      133.81      138.97      2.90 o
  -3   3  13      653.33      609.74      7.20 o
  -2   3  13      228.90      208.88      2.89 o
  -1   3  13     1191.83     1169.48     13.26 o
   0   3  13      462.17      420.30      5.19 o
   1   3  13      386.72      346.64      4.42 o
   2   3  13     1177.55     1156.27     13.20 o
   3   3  13       88.20       87.43      1.89 o
   4   3  13       80.12       68.09      1.98 o
   5   3  13      393.27      394.90      6.02 o
   6   3  13      205.53      201.14      4.20 o
   7   3  13      501.06      505.30      8.38 o
   8   3  13      208.00      197.84      5.91 o
   9   3  13      503.90      493.36      9.35 o
  10   3  13      619.93      687.77     11.19 o
  11   3  13       24.60       20.67      2.53 o
  12   3  13       41.84       36.65      8.09 o
 -13   4  13       82.66       98.72      5.05 o
 -12   4  13      454.02      498.50      8.64 o
 -11   4  13      169.08      183.89      4.16 o
 -10   4  13      254.07      258.74      4.74 o
  -9   4  13      477.30      513.52      7.90 o
  -8   4  13       93.54       86.98      2.53 o
  -7   4  13      668.39      640.22     10.11 o
  -6   4  13      271.83      289.92      5.14 o
  -5   4  13      961.22      900.71     13.65 o
  -4   4  13      176.90      154.14      2.89 o
  -3   4  13     1460.02     1455.17     18.34 o
  -2   4  13       26.75       22.82      1.05 o
  -1   4  13      465.79      427.48      5.58 o
   0   4  13      366.82      350.75      4.49 o
   1   4  13      410.95      376.91      4.83 o
   2   4  13     1384.22     1383.12     15.71 o
   3   4  13      880.29      838.09     10.42 o
   4   4  13     1903.03     1891.66     23.87 o
   5   4  13     1288.40     1324.57     17.00 o
   6   4  13       11.59       11.64      1.79 o
   7   4  13      652.11      637.16     11.58 o
   8   4  13      408.76      424.38      7.97 o
   9   4  13      212.68      201.57      4.78 o
  10   4  13        4.63        7.43      2.32 o
  11   4  13       90.69       76.27      3.87 o
 -12   5  13        4.90       10.41      3.14 o
 -11   5  13      199.40      216.48      4.61 o
 -10   5  13        8.83       11.04      1.58 o
  -9   5  13      214.49      222.80      4.31 o
  -8   5  13      407.81      401.83      6.48 o
  -7   5  13       84.23       86.91      2.69 o
  -6   5  13      238.93      216.84      4.97 o
  -5   5  13      342.45      324.76      5.14 o
  -4   5  13       16.12       14.78      1.04 o
  -3   5  13        5.56        2.98      0.91 o
  -2   5  13      891.88      841.36     11.01 o
  -1   5  13      749.53      720.27      9.56 o
   0   5  13        8.44        7.56      1.08 o
   1   5  13     1008.40     1000.79     12.23 o
   2   5  13      962.08      954.95     12.49 o
   3   5  13       10.16       10.62      1.42 o
   4   5  13      186.68      206.95      4.36 o
   5   5  13      297.42      282.16      5.47 o
   6   5  13       16.80       12.80      1.95 o
   7   5  13      107.08       95.36      3.32 o
   8   5  13      114.51       99.96      3.78 o
   9   5  13      295.20      281.16      8.58 o
  10   5  13       48.47       55.24      5.39 o
 -11   6  13       52.41       45.81      4.15 o
 -10   6  13       28.84       21.07      2.00 o
  -9   6  13       76.63       71.60      2.77 o
  -8   6  13       19.00       10.34      1.82 o
  -7   6  13       68.60       61.29      2.59 o
  -6   6  13      174.02      174.24      3.93 o
  -5   6  13      253.98      244.15      4.76 o
  -4   6  13      212.81      200.08      3.39 o
  -3   6  13       53.99       50.87      1.80 o
  -2   6  13        2.39        0.72      1.07 o
  -1   6  13       77.94       74.79      2.15 o
   0   6  13       32.09       29.53      2.10 o
   1   6  13      183.48      163.59      3.27 o
   2   6  13       24.28       31.62      1.89 o
   3   6  13      229.99      221.32      4.34 o
   4   6  13      115.17      122.78      3.80 o
   5   6  13       15.73       16.87      2.54 o
   6   6  13       84.22       83.51      3.57 o
   7   6  13       91.40      108.10      4.51 o
   8   6  13       58.26       54.87      3.54 o
   9   6  13       79.41       99.80      4.89 o
  10   6  13      190.34      194.19      7.50 o
 -10   7  13       79.42       85.44      7.85 o
  -9   7  13       82.61       76.85      3.01 o
  -8   7  13       86.85       82.95      3.30 o
  -7   7  13       37.79       36.18      2.33 o
  -6   7  13       13.25        4.94      1.30 o
  -5   7  13       13.70       11.72      1.15 o
  -4   7  13      147.61      145.76      2.95 o
  -3   7  13      116.97      133.91      2.85 o
  -2   7  13      460.70      421.08      6.19 o
  -1   7  13       65.17       60.31      2.25 o
   0   7  13      102.90      102.39      6.03 o
   1   7  13       25.84       18.77      1.92 o
   2   7  13        0.24        0.61      1.81 o
   3   7  13      105.31      111.43      3.65 o
   4   7  13      102.59       97.95      4.85 o
   5   7  13      386.02      367.86     22.85 o
   6   7  13       92.43       85.69      5.95 o
   7   7  13      270.77      304.06      8.91 o
   8   7  13       35.65       36.77      4.09 o
   9   7  13       27.86       27.04      3.79 o
  -9   8  13       34.59       37.60      9.04 o
  -8   8  13      118.70      140.16      4.19 o
  -7   8  13      105.52      108.54      3.93 o
  -6   8  13       39.73       37.14      2.02 o
  -5   8  13       45.43       35.11      1.77 o
  -4   8  13        0.16        1.51      1.39 o
  -3   8  13      102.22      117.50      3.24 o
  -2   8  13        0.49        2.03      1.58 o
  -1   8  13      159.95      187.85      4.05 o
   0   8  13      426.42      478.61      9.92 o
   1   8  13       39.16       44.61      2.66 o
   2   8  13      117.08      147.48      4.57 o
   3   8  13       13.11       20.78      3.38 o
   4   8  13       71.53       86.99      6.17 o
   6   8  13      125.29      135.65     11.42 o
   7   8  13        1.08       -0.07      5.11 o
  -6   9  13      238.46      274.10      5.89 o
  -5   9  13      220.81      232.38      4.54 o
  -4   9  13       47.88       51.37      2.34 o
  -3   9  13       62.68       76.44      3.08 o
  -2   9  13      206.39      241.25      6.98 o
  -1   9  13       11.45        8.55      2.33 o
   0   9  13       13.46       17.36      2.97 o
   1   9  13      234.94      254.99      7.06 o
   2   9  13        6.61        5.80      3.15 o
   3   9  13      265.90      274.27     10.75 o
   4   9  13      358.52      380.24     19.99 o
  -1  10  13       70.05       63.78     11.90 o
   0  10  13       23.95       23.40      5.47 o
   1  10  13      111.17      103.37     10.75 o
   2  10  13      185.58      214.23      8.74 o
 -11   0  14      275.11      281.99      7.27 o
 -10   0  14      177.76      188.15      7.63 o
  -9   0  14      300.86      310.70      6.09 o
  -8   0  14       56.47       68.95      3.10 o
  -7   0  14       50.65       50.46      2.13 o
  -6   0  14      150.81      146.27      3.72 o
  -5   0  14     2564.69     2542.52     44.67 o
  -4   0  14      870.91      837.58     15.34 o
  -3   0  14       47.38       45.25      1.12 o
  -2   0  14     1994.28     1963.66     30.95 o
  -1   0  14      183.94      181.74      3.71 o
   0   0  14       18.46       13.16      1.27 o
   1   0  14       10.02        4.03      1.00 o
   2   0  14      437.01      460.02      7.35 o
   3   0  14      375.12      358.56      5.92 o
   4   0  14      162.53      174.94      4.57 o
   5   0  14     3240.56     3250.51     57.11 o
   6   0  14      228.97      192.00      8.46 o
   7   0  14      137.42      147.61      5.09 o
   8   0  14      165.77      185.28      5.92 o
   9   0  14        1.41        0.97      2.55 o
  10   0  14       19.99       18.37      2.97 o
  11   0  14       71.34       80.05      6.42 o
  12   0  14       31.91       26.68      4.08 o
 -12   1  14      735.35      831.76     18.13 o
 -11   1  14      263.44      264.25      4.81 o
 -10   1  14        4.98        4.34      0.91 o
  -9   1  14      110.58      118.91      2.64 o
  -8   1  14       62.51       55.08      1.77 o
  -7   1  14     1054.83     1023.57     12.52 o
  -6   1  14     2502.74     2435.31     28.66 o
  -5   1  14       67.98       72.70      1.72 o
  -4   1  14     1443.88     1401.00     16.74 o
  -3   1  14       23.16       27.32      0.81 o
  -2   1  14      389.78      390.58      4.62 o
  -1   1  14       62.90       60.41      1.33 o
   0   1  14     1231.47     1271.48     13.77 o
   1   1  14      982.79     1062.41     11.63 o
   2   1  14     1572.86     1528.29     16.46 o
   3   1  14      370.06      372.88      5.02 o
   4   1  14      658.24      633.40      9.22 o
   5   1  14       84.94       78.85      2.23 o
   6   1  14        0.06       -0.13      1.32 o
   7   1  14      321.49      298.89      5.63 o
   8   1  14       44.72       38.16      3.52 o
   9   1  14      168.46      151.40      4.19 o
  10   1  14      147.04      144.23      5.89 o
  11   1  14        8.17        9.19      2.32 o
  12   1  14      220.35      246.79      7.07 o
 -13   2  14       29.45       27.61      2.52 o
 -12   2  14      272.64      283.91      5.39 o
 -11   2  14       87.72       92.09      2.42 o
 -10   2  14      625.98      690.29      9.44 o
  -9   2  14       14.48       13.24      1.16 o
  -8   2  14     2239.72     2223.97     29.85 o
  -7   2  14       93.46       86.69      2.22 o
  -6   2  14      222.05      223.76      3.89 o
  -5   2  14       56.92       63.21      1.68 o
  -4   2  14     2308.15     2174.51     25.61 o
  -3   2  14       15.51       15.63      0.66 o
  -2   2  14      271.93      267.38      3.38 o
  -1   2  14     1208.15     1202.50     13.04 o
   0   2  14      721.29      659.94      7.46 o
   1   2  14      123.36      106.18      1.96 o
   2   2  14       26.44       18.81      1.07 o
   3   2  14       25.37       26.39      1.21 o
   4   2  14      937.86      956.51     13.36 o
   5   2  14      236.48      211.36      3.72 o
   6   2  14      280.64      270.89      5.18 o
   7   2  14      134.84      122.45      3.40 o
   8   2  14        7.99        6.84      1.78 o
   9   2  14       59.27       68.64      2.92 o
  10   2  14       13.95       13.97      2.21 o
  11   2  14       42.22       42.05      2.81 o
  12   2  14        0.11       -1.89      5.60 o
 -13   3  14        0.47        0.12      1.81 o
 -12   3  14      494.59      556.87      8.90 o
 -11   3  14       10.53       12.38      1.40 o
 -10   3  14      355.90      335.49      5.62 o
  -9   3  14        1.34        2.87      1.16 o
  -8   3  14        1.00        2.24      1.16 o
  -7   3  14       10.71        9.91      1.15 o
  -6   3  14     1299.76     1250.99     18.51 o
  -5   3  14       22.07       21.90      1.32 o
  -4   3  14        0.04       -0.07      1.01 o
  -3   3  14       55.98       46.78      1.30 o
  -2   3  14      528.87      451.16      5.54 o
  -1   3  14     1070.13     1066.11     12.22 o
   0   3  14      593.77      572.49      6.92 o
   1   3  14      140.01      131.55      2.65 o
   2   3  14      291.70      270.96      3.75 o
   3   3  14      108.29      100.05      2.25 o
   4   3  14       19.55       13.64      1.47 o
   5   3  14        4.26        4.17      1.38 o
   6   3  14        0.08       -0.40      1.61 o
   7   3  14      128.35      121.86      3.42 o
   8   3  14      155.00      164.54      4.40 o
   9   3  14        8.57        9.99      2.05 o
  10   3  14       50.23       54.51      2.90 o
  11   3  14        3.61        4.31      2.52 o
 -12   4  14        7.00        6.49      1.84 o
 -11   4  14      180.47      211.69      4.15 o
 -10   4  14       49.19       62.81      2.45 o
  -9   4  14      265.27      251.83      4.66 o
  -8   4  14      183.69      173.83      3.77 o
  -7   4  14      449.38      464.69      7.70 o
  -6   4  14      320.05      314.51      5.59 o
  -5   4  14       11.48        7.25      1.28 o
  -4   4  14      116.82      125.25      3.09 o
  -3   4  14       19.74       14.00      0.97 o
  -2   4  14      146.27      133.83      2.53 o
  -1   4  14      561.90      525.85      6.74 o
   0   4  14      302.91      276.70      3.99 o
   1   4  14       42.17       38.86      1.37 o
   2   4  14        1.58        1.15      0.99 o
   3   4  14       93.18       82.42      2.33 o
   4   4  14      683.76      706.16     10.30 o
   5   4  14        1.81        2.22      1.56 o
   6   4  14       24.19       20.15      2.04 o
   7   4  14       65.02       52.21      2.48 o
   8   4  14       34.67       37.46      2.47 o
   9   4  14      190.25      212.04      5.05 o
  10   4  14      263.00      280.73      6.62 o
  11   4  14       31.40       31.39      3.90 o
 -12   5  14        6.41       18.56     14.75 o
 -11   5  14       33.26       31.31      2.20 o
 -10   5  14       39.29       41.19      2.27 o
  -9   5  14      666.78      692.86     12.12 o
  -8   5  14       55.19       53.29      2.41 o
  -7   5  14       95.51       86.14      2.91 o
  -6   5  14      153.46      148.96      3.44 o
  -5   5  14       18.61       15.15      1.52 o
  -4   5  14       51.38       42.85      1.44 o
  -3   5  14      294.09      252.45      3.97 o
  -2   5  14       65.24       54.43      1.79 o
  -1   5  14       52.81       60.08      1.91 o
   0   5  14       53.33       66.90      2.07 o
   1   5  14      319.92      299.98      5.37 o
   2   5  14       25.11       20.55      1.51 o
   3   5  14        0.89        0.09      1.42 o
   4   5  14      106.20      101.80      2.95 o
   5   5  14        6.87        7.07      2.13 o
   6   5  14        3.87        2.98      2.10 o
   7   5  14      124.03      136.33      3.92 o
   8   5  14      287.67      301.14      6.66 o
   9   5  14        8.86        8.73      2.57 o
  10   5  14       13.97        6.57      3.47 o
 -11   6  14      265.60      305.04     19.04 o
 -10   6  14       85.48       93.10      3.15 o
  -9   6  14        1.55        0.42      1.89 o
  -8   6  14        4.57        4.65      1.72 o
  -7   6  14       51.16       54.09      2.45 o
  -6   6  14       74.40       62.66      2.57 o
  -5   6  14        0.04       -0.41      1.16 o
  -4   6  14        0.10        0.35      1.03 o
  -3   6  14       12.70        7.71      1.14 o
  -2   6  14       29.43       26.53      1.46 o
  -1   6  14      369.18      366.21      5.49 o
   0   6  14      542.37      527.66      7.41 o
   1   6  14        5.48        8.11      1.53 o
   2   6  14       76.04       70.37      2.81 o
   3   6  14       42.91       43.77      2.23 o
   4   6  14        0.30       -0.84      2.01 o
   5   6  14       74.49       77.58      4.07 o
   6   6  14        0.01       -0.48      2.54 o
   7   6  14       64.29       68.93      4.28 o
   8   6  14        2.40        2.99      3.57 o
   9   6  14      315.28      332.74      8.52 o
 -10   7  14      165.92      188.00     14.28 o
  -9   7  14      420.33      452.32      8.30 o
  -8   7  14      220.83      218.21      5.09 o
  -7   7  14       38.80       37.39      2.44 o
  -6   7  14        1.52        1.60      1.85 o
  -5   7  14       47.23       48.78      2.10 o
  -4   7  14       77.90       78.15      2.29 o
  -3   7  14        4.38        3.90      1.29 o
  -2   7  14       59.73       53.09      2.02 o
  -1   7  14       18.91       14.49      1.55 o
   0   7  14      571.99      575.07      8.67 o
   1   7  14      608.84      655.29     10.61 o
   2   7  14      182.16      182.30      4.36 o
   3   7  14      100.74      105.37      3.91 o
   4   7  14      289.01      302.67      9.65 o
   5   7  14       26.16       28.72      4.53 o
   6   7  14      215.11      231.79     13.80 o
   7   7  14        0.06       -1.00      4.40 o
   8   7  14       36.96       40.09      6.98 o
  -8   8  14        4.77        8.09      8.57 o
  -7   8  14      177.31      196.65      5.10 o
  -6   8  14       39.95       41.75      2.41 o
  -5   8  14        0.75       -0.63      1.27 o
  -4   8  14        2.72        2.08      1.52 o
  -3   8  14      510.08      556.08      8.77 o
  -2   8  14       38.05       32.33      1.94 o
  -1   8  14      670.98      685.53     10.26 o
   0   8  14       21.85       17.06      2.19 o
   1   8  14       12.12       13.63      2.23 o
   2   8  14       43.49       46.57      3.15 o
   3   8  14        2.09        2.63      3.40 o
   4   8  14        4.80        0.74      4.20 o
   7   8  14      134.84      147.07     12.37 o
  -6   9  14       25.51       26.71      4.28 o
  -5   9  14      138.88      148.92      3.97 o
  -4   9  14        1.53        1.44      1.80 o
  -3   9  14      104.46      107.33      3.63 o
  -2   9  14       31.17       23.51      2.52 o
  -1   9  14       22.05       16.53      2.54 o
   0   9  14      163.70      160.47      5.76 o
   1   9  14      265.71      282.10     10.10 o
   2   9  14       25.95       21.11      3.49 o
   3   9  14        4.97        4.99      3.83 o
   4   9  14        6.83       14.71      5.60 o
 -12   1  15       43.02       38.71      5.24 o
 -11   1  15        0.42        0.21      1.04 o
 -10   1  15        0.58       -0.44      0.93 o
  -9   1  15      168.81      151.89      3.10 o
  -8   1  15        3.26        2.46      1.10 o
  -7   1  15      116.90      111.23      2.73 o
  -6   1  15       50.74       35.89      1.42 o
  -5   1  15        5.65        5.89      0.95 o
  -4   1  15      985.14      908.75     11.18 o
  -3   1  15       97.09       74.46      1.26 o
  -2   1  15      161.82      133.14      2.15 o
  -1   1  15      734.60      638.67      7.25 o
   0   1  15        8.12       11.18      0.87 o
   1   1  15      354.63      323.31      4.06 o
   2   1  15       65.35       46.15      1.60 o
   3   1  15      331.07      326.36      4.37 o
   4   1  15       20.28       19.26      1.66 o
   5   1  15      253.70      243.68      5.23 o
   6   1  15      252.18      248.97      5.04 o
   7   1  15       24.71       23.94      2.21 o
   8   1  15      140.04      137.25      5.93 o
   9   1  15      164.34      192.57      4.63 o
  10   1  15       11.32        7.45      2.28 o
  11   1  15        0.87        2.49      2.42 o
 -13   2  15       51.06       50.77      3.56 o
 -12   2  15       17.90       14.85      1.51 o
 -11   2  15      101.73      108.02      2.99 o
 -10   2  15      222.63      226.06      4.24 o
  -9   2  15      130.10      142.98      3.05 o
  -8   2  15       40.01       37.56      1.77 o
  -7   2  15      672.57      661.61      9.61 o
  -6   2  15        2.86        5.35      1.08 o
  -5   2  15       51.12       51.50      1.74 o
  -4   2  15      338.46      292.66      4.19 o
  -3   2  15       44.58       46.29      1.18 o
  -2   2  15        0.41       -0.08      0.69 o
  -1   2  15      125.56      106.25      1.87 o
   0   2  15      475.28      416.14      5.00 o
   1   2  15      164.30      155.72      2.55 o
   2   2  15       52.99       62.59      1.71 o
   3   2  15     2381.15     2354.88     26.32 o
   4   2  15       73.08       73.23      2.68 o
   5   2  15      440.20      471.52      7.90 o
   6   2  15      748.77      761.21     12.01 o
   7   2  15        0.40        1.19      1.75 o
   8   2  15       41.97       46.12      2.55 o
   9   2  15       73.34       78.36      3.32 o
  10   2  15      133.03      128.45      4.20 o
  11   2  15        2.15        2.75      2.54 o
 -12   3  15      114.46      123.37      4.11 o
 -11   3  15      109.62      111.89      3.15 o
 -10   3  15      132.40      137.59      3.61 o
  -9   3  15       19.05       17.77      1.44 o
  -8   3  15      688.84      668.53     10.58 o
  -7   3  15        1.60        0.17      1.13 o
  -6   3  15      306.85      284.84      5.79 o
  -5   3  15     1287.86     1211.06     18.03 o
  -4   3  15        1.59        2.71      1.09 o
  -3   3  15      418.99      419.22      5.47 o
  -2   3  15       43.13       42.76      1.36 o
  -1   3  15     1164.48     1146.08     13.14 o
   0   3  15     1000.34      935.91     10.85 o
   1   3  15      136.96      129.21      3.54 o
   2   3  15     2264.70     2276.76     25.48 o
   3   3  15      512.55      493.12      6.57 o
   4   3  15        4.80        1.44      1.52 o
   5   3  15      258.06      297.75      6.14 o
   6   3  15      140.87      123.48      4.02 o
   7   3  15      674.46      689.24     11.10 o
   8   3  15       63.25       62.85      3.27 o
   9   3  15      313.65      309.12      6.23 o
  10   3  15      456.09      479.22      9.35 o
  11   3  15       51.27       46.05      3.74 o
 -12   4  15       15.62       21.64      2.77 o
 -11   4  15        8.22        6.05      1.65 o
 -10   4  15      138.17      143.16      3.81 o
  -9   4  15       15.12       13.31      1.67 o
  -8   4  15       67.91       70.43      2.52 o
  -7   4  15        9.14        6.16      1.37 o
  -6   4  15       22.16       20.64      1.58 o
  -5   4  15        0.09        1.16      1.25 o
  -4   4  15       50.64       49.41      1.63 o
  -3   4  15     2018.33     1940.96     24.31 o
  -2   4  15      169.73      138.52      2.61 o
  -1   4  15       70.35       52.95      1.70 o
   0   4  15      276.26      250.10      3.75 o
   1   4  15       57.73       46.62      1.57 o
   2   4  15        0.08        0.75      1.07 o
   3   4  15        3.37        2.13      1.33 o
   4   4  15      536.90      505.00      7.78 o
   5   4  15     1156.09     1143.22     17.39 o
   6   4  15       51.06       39.41      2.58 o
   7   4  15      372.48      373.74      6.95 o
   8   4  15       87.39       92.43      3.61 o
   9   4  15       15.12       15.62      2.53 o
  10   4  15       15.15       10.87      2.87 o
 -11   5  15       59.52       58.03      3.54 o
 -10   5  15       12.25       16.22      1.99 o
  -9   5  15       70.27       69.48      2.92 o
  -8   5  15       31.98       35.17      2.09 o
  -7   5  15      131.69      135.36      3.53 o
  -6   5  15       71.54       67.79      2.61 o
  -5   5  15       17.52       13.77      1.55 o
  -4   5  15      143.83      141.22      2.58 o
  -3   5  15       33.47       24.90      1.27 o
  -2   5  15      550.31      563.76      7.77 o
  -1   5  15       99.77       83.08      2.19 o
   0   5  15        4.63        3.27      1.16 o
   1   5  15      340.93      332.40      4.83 o
   2   5  15      379.12      347.89      5.78 o
   3   5  15       58.90       63.94      2.74 o
   4   5  15      169.30      157.93      3.69 o
   5   5  15       52.46       55.55      3.04 o
   6   5  15       15.74       15.09      2.78 o
   7   5  15       15.45       14.68      2.44 o
   8   5  15      407.13      450.63      9.04 o
   9   5  15       22.58       31.31      3.75 o
  10   5  15        2.52        3.97      5.01 o
 -10   6  15       20.72       18.12      5.55 o
  -9   6  15        1.77        1.80      1.94 o
  -8   6  15      108.57      112.01      3.66 o
  -7   6  15        2.44        2.37      1.80 o
  -6   6  15      275.23      262.41      5.57 o
  -5   6  15       17.34       21.09      1.36 o
  -4   6  15       32.41       27.93      1.39 o
  -3   6  15       20.42       20.08      1.43 o
  -2   6  15        3.34        3.98      1.22 o
  -1   6  15       83.11       89.41      2.49 o
   0   6  15        5.20        4.20      1.33 o
   1   6  15      310.50      302.16      5.28 o
   2   6  15        2.44        2.79      1.77 o
   3   6  15      138.56      133.07      5.04 o
   4   6  15        3.58        3.75      2.07 o
   5   6  15      207.21      214.86      6.24 o
   6   6  15       15.49       12.00      5.24 o
   7   6  15      113.52      126.04      5.44 o
   8   6  15        0.76       -2.12      3.49 o
   9   6  15       12.47       10.86      3.85 o
  -9   7  15       56.64       69.97      9.52 o
  -8   7  15       41.33       35.25      2.67 o
  -7   7  15       13.81       11.15      2.27 o
  -6   7  15       93.80       81.13      3.31 o
  -5   7  15       51.57       55.76      2.32 o
  -4   7  15       53.53       51.81      2.11 o
  -3   7  15        0.27        0.61      1.36 o
  -2   7  15       77.60       68.86      2.40 o
  -1   7  15        8.86       10.22      1.58 o
   0   7  15       35.89       37.07      2.12 o
   1   7  15      529.56      503.08      8.73 o
   2   7  15        1.84        1.63      2.12 o
   3   7  15        6.69        5.06      2.40 o
   4   7  15        1.27        1.38      2.83 o
   5   7  15      205.27      209.57      9.93 o
   6   7  15       38.82       46.17      8.57 o
   7   7  15       86.13       78.21      6.85 o
   8   7  15       61.84       65.29      5.69 o
  -7   8  15      118.80      109.15      7.40 o
  -6   8  15       71.31       78.18      3.63 o
  -5   8  15      161.87      173.33      4.05 o
  -4   8  15       28.86       35.54      1.98 o
  -3   8  15        9.71        9.96      1.74 o
  -2   8  15        7.81        3.60      1.83 o
  -1   8  15       36.14       40.27      3.29 o
   0   8  15       23.14       19.86      2.36 o
   1   8  15       50.59       53.18      2.97 o
   2   8  15      295.75      339.89      8.13 o
   3   8  15        1.01        4.55      3.21 o
   4   8  15       44.06       58.86      8.57 o
  -5   9  15      293.18      345.18     11.76 o
  -4   9  15        8.57        6.63      2.46 o
  -3   9  15       75.35       88.81      3.96 o
  -2   9  15      196.88      215.29      6.81 o
  -1   9  15        1.55        2.97      2.48 o
   0   9  15       97.20      100.70      4.65 o
   1   9  15       95.67      118.43      7.31 o
   2   9  15       12.73       10.23      3.90 o
   3   9  15        0.44        1.89      4.10 o
 -12   0  16       50.39       58.31      6.39 o
 -11   0  16        8.44       10.10      1.75 o
 -10   0  16      473.04      497.52     11.76 o
  -9   0  16      279.96      319.66      7.11 o
  -8   0  16       33.95       24.47      1.76 o
  -7   0  16        0.02       -0.27      1.38 o
  -6   0  16        1.72       -0.47      1.31 o
  -5   0  16      179.34      183.57      5.91 o
  -4   0  16      167.30      146.29      3.97 o
  -3   0  16       11.52       14.48      1.08 o
  -2   0  16        7.83        9.06      1.14 o
  -1   0  16      868.28      802.25     12.16 o
   0   0  16     1677.51     1477.95     21.66 o
   1   0  16     2346.33     2108.35     30.57 o
   2   0  16       51.22       45.49      1.98 o
   3   0  16      384.92      337.01      6.07 o
   4   0  16       17.88       10.64      2.28 o
   5   0  16       27.58       27.62      2.83 o
   6   0  16      358.83      359.86     12.13 o
   7   0  16     1173.25     1196.94     25.73 o
   8   0  16      149.78      140.03      5.78 o
   9   0  16      295.18      313.46     13.50 o
  10   0  16      292.40      317.75     19.71 o
  11   0  16      151.66      158.37      8.58 o
 -12   1  16        0.01        0.07      1.53 o
 -11   1  16        0.00        0.59      1.21 o
 -10   1  16      137.50      148.01      3.40 o
  -9   1  16      125.80      129.26      2.93 o
  -8   1  16      149.68      158.57      3.19 o
  -7   1  16        0.63        1.58      1.07 o
  -6   1  16      929.16      901.81     11.18 o
  -5   1  16      267.71      275.10      4.08 o
  -4   1  16        3.64        1.65      0.93 o
  -3   1  16     1639.74     1547.60     16.64 o
  -2   1  16       80.47       62.88      1.63 o
  -1   1  16      401.92      327.05      4.09 o
   0   1  16      370.72      346.82      4.35 o
   1   1  16      199.49      168.30      2.59 o
   2   1  16      468.58      441.56      5.37 o
   3   1  16      250.87      218.14      3.16 o
   4   1  16      993.02     1004.46     15.28 o
   5   1  16      493.20      468.74     14.23 o
   6   1  16       13.30        8.96      2.07 o
   7   1  16      282.52      310.19      6.05 o
   8   1  16       51.70       56.06      3.05 o
   9   1  16       13.57        8.26      2.26 o
  10   1  16       16.23       14.43      2.59 o
  11   1  16      464.75      514.63     12.98 o
 -12   2  16      120.03      125.68      3.65 o
 -11   2  16       84.73       93.88      2.87 o
 -10   2  16       26.72       25.75      1.56 o
  -9   2  16      145.81      153.51      3.56 o
  -8   2  16       62.70       59.71      2.40 o
  -7   2  16       54.46       53.39      2.10 o
  -6   2  16      136.79      108.95      2.62 o
  -5   2  16       13.05       11.99      1.20 o
  -4   2  16      150.81      140.45      2.66 o
  -3   2  16      104.20       95.65      1.96 o
  -2   2  16        6.04        6.60      0.84 o
  -1   2  16      306.17      264.15      3.48 o
   0   2  16      517.80      454.75      5.69 o
   1   2  16     1132.21     1053.42     12.22 o
   2   2  16        0.06       -0.14      1.00 o
   3   2  16       22.77       27.63      1.54 o
   4   2  16        2.81        3.39      1.63 o
   5   2  16       28.33       28.56      2.06 o
   6   2  16        3.61        2.37      2.12 o
   7   2  16      106.73       97.91      3.51 o
   8   2  16       11.13       11.60      2.18 o
   9   2  16        0.03       -1.31      2.20 o
  10   2  16        0.24        0.83      2.39 o
  11   2  16        7.85       12.37      9.04 o
 -12   3  16       58.53       63.35      4.68 o
 -11   3  16       41.44       45.02      2.41 o
 -10   3  16      169.17      177.68      4.09 o
  -9   3  16        4.06        3.47      1.44 o
  -8   3  16       13.52       18.32      2.62 o
  -7   3  16        1.82       -0.01      1.23 o
  -6   3  16       11.59       11.25      1.37 o
  -5   3  16        2.79        3.95      1.29 o
  -4   3  16        0.27        1.80      1.30 o
  -3   3  16      176.39      156.40      2.60 o
  -2   3  16      523.90      486.03      6.37 o
  -1   3  16       68.47       50.30      1.84 o
   0   3  16       68.83       62.59      1.76 o
   1   3  16       39.18       29.79      1.36 o
   2   3  16      197.34      181.39      3.01 o
   3   3  16      180.99      175.35      3.56 o
   4   3  16       79.51       72.06      2.80 o
   5   3  16       18.49       14.89      1.96 o
   6   3  16       21.52       22.70      2.70 o
   7   3  16       35.94       36.83      2.57 o
   8   3  16        0.00        1.20      2.15 o
   9   3  16        3.70        5.87      2.35 o
  10   3  16      205.07      228.25      8.58 o
 -11   4  16       75.46       82.48      3.21 o
 -10   4  16       71.61       74.18      2.92 o
  -9   4  16      107.89      114.22      3.27 o
  -8   4  16       73.39       66.01      3.37 o
  -7   4  16       61.15       57.73      2.44 o
  -6   4  16      295.84      306.27      5.64 o
  -5   4  16       94.68       85.52      2.63 o
  -4   4  16      455.84      426.76      6.48 o
  -3   4  16       17.29       10.42      1.05 o
  -2   4  16      295.26      310.24      4.69 o
  -1   4  16      557.64      482.11      6.38 o
   0   4  16      334.17      326.76      4.67 o
   1   4  16       14.50       14.64      1.34 o
   2   4  16       69.98       55.01      1.95 o
   3   4  16      196.11      192.32      3.89 o
   4   4  16      326.86      328.96      6.21 o
   5   4  16      247.33      247.70      5.21 o
   6   4  16      182.64      171.59      5.50 o
   7   4  16      188.69      196.57      5.39 o
   8   4  16       10.92        9.31      2.47 o
   9   4  16      152.03      170.46      5.07 o
  10   4  16       18.07       14.91      3.85 o
 -11   5  16       20.87       23.92      6.39 o
 -10   5  16       15.62       16.23      2.20 o
  -9   5  16        9.56        8.48      1.95 o
  -8   5  16       30.14       30.02      2.12 o
  -7   5  16       46.34       38.10      2.19 o
  -6   5  16       41.80       36.98      2.13 o
  -5   5  16      156.20      155.59      4.82 o
  -4   5  16      211.78      220.22      4.04 o
  -3   5  16       51.12       46.71      1.73 o
  -2   5  16       94.79       86.53      2.24 o
  -1   5  16      141.15      140.02      2.90 o
   0   5  16       60.03       66.69      2.20 o
   1   5  16       14.18        7.76      1.38 o
   2   5  16       45.77       49.08      3.08 o
   3   5  16       91.13       89.34      3.29 o
   4   5  16       54.00       69.79      3.26 o
   5   5  16        0.99        0.87      2.10 o
   6   5  16       72.21       77.58      4.11 o
   7   5  16       40.60       40.74      3.71 o
   8   5  16        0.04       -0.23      2.76 o
   9   5  16       11.64       13.89      3.25 o
 -10   6  16       70.30       89.48     11.42 o
  -9   6  16       12.72       12.24      2.26 o
  -8   6  16       27.67       23.86      2.34 o
  -7   6  16        3.29        3.43      1.86 o
  -6   6  16       43.33       43.05      2.41 o
  -5   6  16      310.11      304.39      5.96 o
  -4   6  16        0.14        0.33      1.13 o
  -3   6  16      448.05      446.59      6.50 o
  -2   6  16       27.22       30.99      1.61 o
  -1   6  16      115.70      133.05      3.37 o
   0   6  16       14.63       13.39      1.56 o
   1   6  16        7.82        5.50      1.81 o
   2   6  16      189.08      217.34      4.87 o
   3   6  16        3.06        1.83      2.16 o
   4   6  16       98.10       99.50      4.18 o
   5   6  16      103.80      116.33      7.28 o
   6   6  16       10.67        6.71      4.31 o
   7   6  16       29.50       35.33      5.88 o
   8   6  16        2.31        3.15      3.67 o
  -8   7  16        0.34        4.76      7.14 o
  -7   7  16        5.64        3.43      2.29 o
  -6   7  16       14.95       14.77      2.24 o
  -5   7  16       12.80       10.96      1.61 o
  -4   7  16      301.61      322.49      5.18 o
  -3   7  16        1.27        0.29      1.47 o
  -2   7  16      180.97      188.75      3.83 o
  -1   7  16       23.92       23.75      1.84 o
   0   7  16        9.18        7.92      2.05 o
   1   7  16        0.23       -1.46      2.03 o
   2   7  16        7.94       11.88      2.29 o
   3   7  16        0.38        1.51      2.50 o
   4   7  16       71.54       74.05      4.21 o
   5   7  16       58.74       63.95      5.72 o
   6   7  16      483.97      506.37     23.80 o
   7   7  16       27.79       30.94      9.04 o
  -6   8  16       46.46       33.10      6.19 o
  -5   8  16        2.05        1.85      2.01 o
  -4   8  16        4.66        5.22      1.66 o
  -3   8  16       25.46       25.82      1.95 o
  -2   8  16        0.42        0.97      1.98 o
  -1   8  16      221.60      229.59      5.36 o
   0   8  16        2.70        3.09      2.24 o
   1   8  16        9.35       11.41      2.61 o
   2   8  16       57.18       52.27      3.84 o
   3   8  16        2.05        2.35      3.27 o
   4   8  16       18.63       13.95      5.81 o
  -3   9  16       62.43       69.21      5.45 o
  -2   9  16        0.15        1.23      6.66 o
  -1   9  16        6.01        7.08      4.62 o
   0   9  16       36.00       27.63      6.39 o
   1   9  16       17.40        9.04      8.57 o
 -12   1  17       85.35       93.84      3.00 o
 -11   1  17        1.98        0.74      1.36 o
 -10   1  17      194.38      198.61      4.87 o
  -9   1  17      119.75      113.35      2.98 o
  -8   1  17       23.81       19.76      1.36 o
  -7   1  17       58.84       59.17      2.15 o
  -6   1  17      518.06      471.62      6.41 o
  -5   1  17       69.23       55.12      1.85 o
  -4   1  17       19.01       15.80      1.41 o
  -3   1  17      254.52      255.64      3.64 o
  -2   1  17      777.06      678.38      7.75 o
  -1   1  17        0.02        1.03      0.84 o
   0   1  17      168.29      168.89      2.65 o
   1   1  17      561.78      505.14      6.07 o
   2   1  17       10.04        7.16      1.04 o
   3   1  17      139.11      141.25      3.22 o
   4   1  17        6.60        5.03      1.67 o
   5   1  17       86.54       75.66      3.06 o
   6   1  17       22.58       18.54      2.19 o
   7   1  17       10.30        8.25      2.84 o
   8   1  17       57.07       58.53      2.99 o
   9   1  17       25.18       21.20      2.68 o
  10   1  17        0.02        1.92      2.58 o
 -12   2  17      207.43      233.52      5.78 o
 -11   2  17        0.73       -0.98      1.52 o
 -10   2  17      198.67      210.18      4.25 o
  -9   2  17        9.75        7.61      1.50 o
  -8   2  17       95.29       90.59      2.68 o
  -7   2  17      410.37      393.51      6.91 o
  -6   2  17       78.99       67.15      2.19 o
  -5   2  17      456.03      462.84      7.11 o
  -4   2  17      892.77      809.05     10.80 o
  -3   2  17       91.72       71.21      1.59 o
  -2   2  17      426.66      418.64      5.12 o
  -1   2  17        1.95        0.71      0.88 o
   0   2  17      410.04      334.23      4.98 o
   1   2  17      175.52      173.65      2.86 o
   2   2  17       78.65       61.26      1.85 o
   3   2  17     1064.70      971.40     13.72 o
   4   2  17       43.07       32.28      2.11 o
   5   2  17       23.85       26.10      2.16 o
   6   2  17       44.36       45.41      3.55 o
   7   2  17       95.60       83.90      5.46 o
   8   2  17       18.55       14.21      2.31 o
   9   2  17        2.87        4.60      2.53 o
  10   2  17      256.65      262.52     11.13 o
 -11   3  17        9.46        8.46      1.89 o
 -10   3  17       56.09       62.27      2.73 o
  -9   3  17       26.98       28.50      1.90 o
  -8   3  17      125.10      132.51      4.54 o
  -7   3  17       46.27       42.18      2.15 o
  -6   3  17       68.43       65.76      2.72 o
  -5   3  17       52.10       49.66      2.16 o
  -4   3  17       20.40       14.11      1.53 o
  -3   3  17      226.04      177.83      2.99 o
  -2   3  17       15.50       11.47      1.08 o
  -1   3  17       61.09       50.34      1.61 o
   0   3  17       12.18       21.28      1.31 o
   1   3  17        5.18        2.50      1.07 o
   2   3  17       80.93       79.35      2.16 o
   3   3  17       23.66       25.14      1.89 o
   4   3  17      253.78      244.42      5.08 o
   5   3  17        0.53        0.82      1.86 o
   6   3  17       16.23       17.98      3.02 o
   7   3  17      145.45      145.25      5.44 o
   8   3  17        2.13        1.63      2.29 o
   9   3  17       47.06       51.95      3.20 o
  10   3  17       25.67       29.62      4.18 o
 -11   4  17       24.84       28.40      5.88 o
 -10   4  17        2.53        4.18      1.98 o
  -9   4  17       18.92       18.44      1.96 o
  -8   4  17       29.50       29.85      2.22 o
  -7   4  17       62.00       70.80      2.67 o
  -6   4  17       81.16       85.73      3.16 o
  -5   4  17        0.56       -0.19      1.36 o
  -4   4  17      148.84      132.09      3.41 o
  -3   4  17        0.71        0.91      0.99 o
  -2   4  17       14.50       14.83      1.24 o
  -1   4  17      338.88      306.77      4.77 o
   0   4  17        1.97        1.62      1.18 o
   1   4  17        6.27        6.29      1.32 o
   2   4  17      235.80      220.04      3.77 o
   3   4  17      639.30      639.23      9.58 o
   4   4  17        1.31        2.86      1.86 o
   5   4  17        5.87        5.19      2.08 o
   6   4  17        9.68        8.05      2.94 o
   7   4  17       59.13       62.87      4.15 o
   8   4  17       30.22       25.20      3.22 o
   9   4  17       45.86       58.19      3.56 o
 -10   5  17      181.12      193.46     10.37 o
  -9   5  17        0.65       -0.59      1.95 o
  -8   5  17       47.79       50.83      3.41 o
  -7   5  17       42.13       37.49      2.29 o
  -6   5  17       32.61       29.62      2.06 o
  -5   5  17       58.89       63.00      3.42 o
  -4   5  17       79.30       79.70      2.41 o
  -3   5  17       12.76        8.23      1.19 o
  -2   5  17      270.70      248.05      4.15 o
  -1   5  17      315.30      324.83      5.09 o
   0   5  17       18.09       17.21      1.56 o
   1   5  17      278.86      272.04      4.91 o
   2   5  17       38.69       40.83      2.25 o
   3   5  17       36.92       34.13      2.45 o
   4   5  17       10.71        7.34      2.37 o
   5   5  17      233.57      234.03      5.40 o
   6   5  17       36.24       40.84      4.60 o
   7   5  17        2.50        3.25      3.40 o
   8   5  17       54.97       52.76      4.44 o
  -9   6  17      126.24      145.64     12.85 o
  -8   6  17        1.25       -0.09      2.12 o
  -7   6  17       33.04       33.19      2.45 o
  -6   6  17        4.80        4.88      2.03 o
  -5   6  17       86.95       77.48      3.83 o
  -4   6  17      386.16      357.36      6.30 o
  -3   6  17       41.50       36.00      1.71 o
  -2   6  17      197.98      199.49      3.76 o
  -1   6  17        0.92        0.63      1.44 o
   0   6  17       25.83       23.40      1.98 o
   1   6  17        0.06       -0.04      1.85 o
   2   6  17      106.36       94.23      3.56 o
   3   6  17      198.67      207.34      5.38 o
   4   6  17       13.73       13.08      2.68 o
   5   6  17        0.70        0.30      3.11 o
   6   6  17      106.22      101.73      6.39 o
   7   6  17       16.42       15.09      5.71 o
  -7   7  17       36.95       26.77      7.14 o
  -6   7  17      152.71      146.73      4.52 o
  -5   7  17      103.17      100.02      3.88 o
  -4   7  17        4.85        3.50      1.32 o
  -3   7  17        6.27        5.78      1.57 o
  -2   7  17        6.77        4.04      1.68 o
  -1   7  17       81.46       80.54      2.98 o
   0   7  17        0.02        2.14      2.01 o
   1   7  17        2.86        2.96      2.23 o
   2   7  17      158.40      145.46      4.82 o
   3   7  17       24.09       27.74      3.18 o
   4   7  17       19.33       19.50      3.59 o
   5   7  17        7.35        3.10      4.53 o
   6   7  17       65.80       82.34     11.90 o
  -5   8  17       43.91       41.41      3.00 o
  -4   8  17        1.16        2.57      1.74 o
  -3   8  17      108.63      114.39      3.41 o
  -2   8  17        4.41        5.48      2.06 o
  -1   8  17        3.26        1.86      2.38 o
   0   8  17      373.21      411.22      7.91 o
   1   8  17      193.05      218.82      5.76 o
   2   8  17       14.41       14.78      3.18 o
   3   8  17       70.53       77.79      4.59 o
   4   8  17      106.18      102.17      7.38 o
 -11   0  18       24.17       27.22      2.60 o
 -10   0  18      411.41      447.42     11.00 o
  -9   0  18      101.06      108.38      6.36 o
  -8   0  18       43.17       40.98      2.50 o
  -7   0  18      155.08      170.40      6.23 o
  -6   0  18      362.60      329.63      6.62 o
  -5   0  18       37.94       40.19      2.98 o
  -4   0  18      113.58       98.41      3.12 o
  -3   0  18      316.98      295.29      5.93 o
  -2   0  18        5.85        4.72      1.22 o
  -1   0  18        2.86        6.91      1.37 o
   0   0  18       73.10       74.51      2.52 o
   1   0  18     1693.38     1562.58     23.05 o
   2   0  18       63.20       60.93      2.43 o
   3   0  18        4.99        8.57      2.59 o
   4   0  18      963.57      920.49     20.15 o
   5   0  18      209.95      179.12      8.79 o
   6   0  18       20.40       15.75      3.71 o
   7   0  18      457.56      490.32     15.48 o
   8   0  18      397.72      432.45     14.52 o
   9   0  18      143.53      151.28      6.73 o
  10   0  18      146.46      159.92     11.42 o
 -11   1  18        5.59        3.19      1.54 o
 -10   1  18       10.25       14.44      1.72 o
  -9   1  18       11.03       13.74      1.63 o
  -8   1  18       15.97       12.69      1.39 o
  -7   1  18        9.56       10.53      1.36 o
  -6   1  18       15.86       17.10      1.46 o
  -5   1  18      109.04       87.08      2.49 o
  -4   1  18       15.35        8.99      1.21 o
  -3   1  18       14.13        8.35      0.90 o
  -2   1  18        2.37        3.22      0.86 o
  -1   1  18      732.99      656.41      7.58 o
   0   1  18       34.65       40.66      1.44 o
   1   1  18        0.91        6.73      1.09 o
   2   1  18       13.48       16.44      1.26 o
   3   1  18       96.33       91.96      3.15 o
   4   1  18        0.87        0.91      1.70 o
   5   1  18       21.89       25.15      2.30 o
   6   1  18      346.01      354.23      6.80 o
   7   1  18      220.87      216.30      6.73 o
   8   1  18        2.40        2.04      3.23 o
   9   1  18       22.23       19.92      2.89 o
  10   1  18       21.59       24.25      5.24 o
 -11   2  18       89.33       96.44      4.46 o
 -10   2  18       25.14       25.59      1.93 o
  -9   2  18        0.62        0.59      1.43 o
  -8   2  18        4.43        5.62      1.48 o
  -7   2  18       71.71       64.93      2.31 o
  -6   2  18        8.64        7.60      1.33 o
  -5   2  18       38.06       40.66      1.88 o
  -4   2  18       26.05       21.61      1.48 o
  -3   2  18       17.71       18.49      1.12 o
  -2   2  18      235.42      199.84      3.35 o
  -1   2  18        0.00        1.39      0.97 o
   0   2  18       24.45       21.69      1.60 o
   1   2  18       30.46       24.16      1.35 o
   2   2  18       95.84       86.54      2.24 o
   3   2  18       27.60       19.71      1.95 o
   4   2  18       23.87       20.86      2.06 o
   5   2  18      194.23      202.34      4.78 o
   6   2  18        0.12       -0.27      2.24 o
   7   2  18       10.89        7.76      2.99 o
   8   2  18        1.13        3.17      3.32 o
   9   2  18       34.16       34.30      3.11 o
 -11   3  18       29.25       30.58      4.45 o
 -10   3  18        7.52       10.22      2.01 o
  -9   3  18        2.53        2.31      1.68 o
  -8   3  18        6.71        5.65      1.65 o
  -7   3  18      133.54      141.35      3.59 o
  -6   3  18        5.63        4.65      1.46 o
  -5   3  18        4.61        0.92      1.35 o
  -4   3  18        6.63        7.07      1.52 o
  -3   3  18       16.71       13.08      1.03 o
  -2   3  18      176.39      161.10      2.86 o
  -1   3  18       63.58       64.41      1.94 o
   0   3  18        6.30        3.26      1.14 o
   1   3  18       12.93       14.22      1.31 o
   2   3  18       24.85       22.43      1.62 o
   3   3  18       42.47       43.55      2.24 o
   4   3  18       49.76       37.50      2.38 o
   5   3  18        4.16        1.97      2.03 o
   6   3  18        0.29       -0.75      2.46 o
   7   3  18        8.14        9.78      3.15 o
   8   3  18        3.91        4.69      3.66 o
   9   3  18       98.62      100.52      6.29 o
 -10   4  18      101.37      102.30      4.89 o
  -9   4  18        1.16        0.31      1.96 o
  -8   4  18       13.18       10.96      1.89 o
  -7   4  18      108.40      114.25      4.58 o
  -6   4  18       28.88       20.64      1.83 o
  -5   4  18       36.57       32.65      2.05 o
  -4   4  18      183.44      197.13      5.19 o
  -3   4  18      208.81      194.09      3.36 o
  -2   4  18        0.05        0.08      1.14 o
  -1   4  18      194.76      179.15      3.37 o
   0   4  18        6.60        3.03      1.30 o
   1   4  18       66.84       55.59      2.02 o
   2   4  18       43.65       44.35      2.29 o
   3   4  18       32.08       25.97      2.09 o
   4   4  18        2.54        3.76      2.05 o
   5   4  18       47.74       48.74      3.26 o
   6   4  18       41.95       36.49      3.70 o
   7   4  18       22.07       24.72      3.80 o
   8   4  18       24.15       18.35      4.10 o
  -9   5  18        1.66        1.58      5.21 o
  -8   5  18      158.62      151.08      4.30 o
  -7   5  18        4.15        2.53      1.97 o
  -6   5  18       18.94       20.74      2.10 o
  -5   5  18       65.10       56.37      2.65 o
  -4   5  18      108.36      112.66      2.82 o
  -3   5  18       57.00       70.13      2.14 o
  -2   5  18        4.96        6.31      1.36 o
  -1   5  18        0.62       -0.28      1.36 o
   0   5  18        0.04        0.00      1.44 o
   1   5  18       11.20        9.34      1.78 o
   2   5  18       33.27       43.66      2.57 o
   3   5  18       37.85       27.70      2.52 o
   4   5  18        0.57        1.84      2.54 o
   5   5  18       41.62       42.05      3.30 o
   6   5  18        3.64        6.12      3.51 o
   7   5  18       50.53       52.39      4.43 o
   8   5  18       98.08      114.57      7.63 o
  -7   6  18        1.32        0.10      2.12 o
  -6   6  18       42.00       46.18      2.74 o
  -5   6  18        0.02       -0.20      2.06 o
  -4   6  18        0.00       -0.48      1.52 o
  -3   6  18        4.02        4.66      1.39 o
  -2   6  18        4.88        5.96      1.51 o
  -1   6  18        1.86        4.22      1.56 o
   0   6  18       34.45       30.31      2.12 o
   1   6  18       35.71       36.27      2.48 o
   2   6  18        0.71        1.29      2.37 o
   3   6  18       50.65       64.84      3.40 o
   4   6  18       80.61       83.13      3.98 o
   5   6  18       18.55       10.12      3.45 o
   6   6  18      119.69      132.06      7.51 o
  -6   7  18       42.09       52.36      6.66 o
  -5   7  18       78.55       76.08      3.44 o
  -4   7  18        2.48        2.43      1.97 o
  -3   7  18        3.94        1.47      1.63 o
  -2   7  18       12.18        8.77      1.76 o
  -1   7  18        3.00        2.00      2.04 o
   0   7  18        8.41        6.29      2.31 o
   1   7  18       28.96       18.73      2.60 o
   2   7  18       60.36       62.62      3.74 o
   3   7  18        7.16        7.67      3.02 o
   4   7  18        8.52       17.75      3.60 o
   5   7  18       12.96       10.77      5.35 o
  -3   8  18        9.66       12.37      4.38 o
  -2   8  18      107.65      105.92      5.68 o
  -1   8  18       19.43       20.37      4.85 o
   0   8  18      126.52      133.34      7.49 o
   1   8  18        0.35       -1.63      3.96 o
   2   8  18       19.74       20.16      5.16 o
 -11   1  19        3.46        5.38      1.90 o
 -10   1  19        0.00       -1.73      1.73 o
  -9   1  19        0.36       -0.38      1.48 o
  -8   1  19      111.78      116.56      3.12 o
  -7   1  19        8.42       11.14      1.69 o
  -6   1  19       52.29       55.65      2.61 o
  -5   1  19      105.76      116.19      2.75 o
  -4   1  19       44.04       38.01      1.71 o
  -3   1  19      243.77      254.02      4.09 o
  -2   1  19       61.92       76.21      1.81 o
  -1   1  19        3.33        3.70      1.01 o
   0   1  19       21.75       22.64      1.30 o
   1   1  19       86.80      103.71      2.19 o
   2   1  19        0.97        0.64      1.17 o
   3   1  19        5.79        6.68      1.78 o
   4   1  19        0.03        0.12      1.92 o
   5   1  19       37.08       37.86      2.66 o
   6   1  19        0.18       -1.20      2.18 o
   7   1  19        6.72        8.18      3.12 o
   8   1  19       14.07       14.01      3.72 o
   9   1  19       53.61       53.78      7.62 o
 -10   2  19       81.53      100.05      3.67 o
  -9   2  19       93.90      109.49      3.23 o
  -8   2  19       33.30       30.26      1.95 o
  -7   2  19        0.89        2.65      1.44 o
  -6   2  19        8.81        5.60      1.45 o
  -5   2  19       32.05       39.26      1.94 o
  -4   2  19       17.12        9.73      1.43 o
  -3   2  19        7.70       10.24      1.13 o
  -2   2  19       15.17        8.73      1.06 o
  -1   2  19       20.42       13.42      1.23 o
   0   2  19        0.69        2.04      1.14 o
   1   2  19       31.23       27.23      1.53 o
   2   2  19        5.33        4.61      1.41 o
   3   2  19        0.15        1.31      1.78 o
   4   2  19        0.68        0.21      1.94 o
   5   2  19        7.22        4.40      2.21 o
   6   2  19      122.38      112.83      4.25 o
   7   2  19       12.27       13.34      3.44 o
   8   2  19       49.76       52.64      4.26 o
   9   2  19       62.41       66.16      8.57 o
 -10   3  19        5.37        1.45      3.04 o
  -9   3  19        0.20        0.27      1.94 o
  -8   3  19        0.09        0.22      1.77 o
  -7   3  19       67.78       72.34      3.23 o
  -6   3  19       44.13       43.78      2.26 o
  -5   3  19       70.76       71.36      2.85 o
  -4   3  19       15.65       15.11      2.32 o
  -3   3  19      104.90       96.84      4.34 o
  -2   3  19        9.75       15.07      1.23 o
  -1   3  19       54.01       49.95      1.85 o
   0   3  19       58.21       56.61      1.98 o
   1   3  19        1.92        1.44      1.25 o
   2   3  19        3.28        3.28      1.74 o
   3   3  19       12.72       11.11      2.02 o
   4   3  19        1.94        1.61      2.00 o
   5   3  19        1.23        2.44      2.27 o
   6   3  19       38.59       42.03      3.32 o
   7   3  19       16.07       17.12      3.72 o
   8   3  19        2.37        1.86      4.07 o
  -9   4  19      249.36      267.88      6.80 o
  -8   4  19       21.18       22.67      2.25 o
  -7   4  19       12.47       11.65      2.07 o
  -6   4  19      147.21      139.64      3.85 o
  -5   4  19      202.30      215.44      5.99 o
  -4   4  19        7.72        3.29      1.75 o
  -3   4  19       83.17       73.62      2.05 o
  -2   4  19       23.40       26.21      1.48 o
  -1   4  19       37.79       26.98      1.67 o
   0   4  19       82.04       86.86      2.53 o
   1   4  19        9.57       10.79      1.59 o
   2   4  19      164.05      175.66      4.28 o
   3   4  19       35.34       43.30      2.76 o
   4   4  19       43.20       42.78      3.55 o
   5   4  19       28.85       29.93      2.84 o
   6   4  19        5.96       10.83      3.14 o
   7   4  19        3.78        1.03      3.70 o
   8   4  19      239.80      275.53     16.66 o
  -8   5  19       20.80       18.56      7.62 o
  -7   5  19      192.52      227.52      6.81 o
  -6   5  19        1.58        1.40      2.05 o
  -5   5  19        1.25       -0.06      1.91 o
  -4   5  19        2.28        3.65      2.00 o
  -3   5  19       53.64       57.61      2.00 o
  -2   5  19        2.34        1.30      1.40 o
  -1   5  19        8.57       10.66      1.57 o
   0   5  19        3.20        5.82      1.63 o
   1   5  19        4.04        2.89      1.97 o
   2   5  19        1.58        1.93      2.24 o
   3   5  19        0.14        1.85      2.46 o
   4   5  19       32.35       30.99      3.03 o
   5   5  19       41.99       46.03      3.60 o
   6   5  19       48.95       58.87      5.44 o
   7   5  19        9.86       12.92      5.88 o
  -6   6  19        5.16        7.07      2.35 o
  -5   6  19      468.42      511.65      9.13 o
  -4   6  19        6.51        3.84      1.63 o
  -3   6  19       47.14       40.63      2.51 o
  -2   6  19       15.83       13.82      1.74 o
  -1   6  19        6.75        6.68      1.80 o
   0   6  19        0.01       -0.56      1.86 o
   1   6  19      103.81      123.29      4.22 o
   2   6  19       61.30       59.61      3.31 o
   3   6  19       25.01       27.03      3.35 o
   4   6  19        3.29        6.81      3.33 o
   5   6  19        0.04        2.56      3.29 o
  -4   7  19       87.50       93.83      4.08 o
  -3   7  19      141.38      150.32      4.56 o
  -2   7  19        0.51       -1.46      1.84 o
  -1   7  19        0.01       -0.01      2.06 o
   0   7  19        0.00       -0.23      2.45 o
   1   7  19       27.14       27.41      2.98 o
   2   7  19        3.40        1.06      2.91 o
   3   7  19        4.76        3.65      4.26 o
 -10   0  20      178.11      209.27      6.93 o
  -9   0  20      230.61      245.23      7.45 o
  -8   0  20       44.57       42.16      3.31 o
  -7   0  20       33.49       40.11      3.23 o
  -6   0  20       10.09        7.15      1.94 o
  -5   0  20       35.78       23.97      2.18 o
  -4   0  20        5.68       10.78      2.03 o
  -3   0  20       56.13       66.04      3.03 o
  -2   0  20       21.70       22.13      1.72 o
  -1   0  20        3.22        3.61      1.53 o
   0   0  20      173.61      153.25      4.09 o
   1   0  20      369.03      391.08      6.91 o
   2   0  20       24.18       18.56      2.29 o
   3   0  20      166.42      151.28      5.72 o
   4   0  20      204.18      229.06     10.45 o
   5   0  20       47.76       66.06      4.47 o
   6   0  20       87.73      108.85     11.59 o
   7   0  20        9.95        7.14      4.71 o
 -10   1  20        0.69        0.03      2.27 o
  -9   1  20      160.73      179.71      4.08 o
  -8   1  20       71.96       71.44      2.67 o
  -7   1  20       14.48       13.27      1.66 o
  -6   1  20       69.22       70.40      2.59 o
  -5   1  20       41.01       55.74      2.28 o
  -4   1  20       35.22       27.36      1.69 o
  -3   1  20      140.62      126.08      2.93 o
  -2   1  20       95.65       92.59      2.46 o
  -1   1  20       11.06       10.20      1.13 o
   0   1  20       82.33       84.62      2.09 o
   1   1  20       17.35       24.21      1.42 o
   2   1  20        2.37        1.37      1.59 o
   3   1  20       47.12       41.70      3.23 o
   4   1  20      116.24      123.05      3.92 o
   5   1  20       17.47       26.95      2.60 o
   6   1  20      167.43      186.06      6.39 o
   7   1  20       18.70       20.68      3.86 o
 -10   2  20      138.10      164.48     16.66 o
  -9   2  20       18.85       18.03      2.03 o
  -8   2  20       56.97       50.52      2.43 o
  -7   2  20      122.80      139.27      3.60 o
  -6   2  20        8.55        8.34      1.66 o
  -5   2  20       15.97       15.82      1.73 o
  -4   2  20       61.18       66.08      2.58 o
  -3   2  20       82.20       99.13      2.80 o
  -2   2  20       16.70       14.66      1.21 o
  -1   2  20       18.71       10.43      1.26 o
   0   2  20        0.09        0.96      1.22 o
   1   2  20        5.98        2.69      1.37 o
   2   2  20       77.89       86.87      3.15 o
   3   2  20       17.93       27.02      2.30 o
   4   2  20       37.16       38.58      2.67 o
   5   2  20       74.60       80.53      3.45 o
   6   2  20       12.38        8.75      2.64 o
   7   2  20        9.84       15.28      3.87 o
  -9   3  20        2.60       -0.17      4.38 o
  -8   3  20       17.18       18.43      2.19 o
  -7   3  20       75.52       74.22      3.04 o
  -6   3  20       52.00       51.61      2.52 o
  -5   3  20       62.27       68.58      2.83 o
  -4   3  20        6.52        2.87      1.76 o
  -3   3  20      100.96      106.37      3.01 o
  -2   3  20      102.69      108.93      2.77 o
  -1   3  20        0.24        0.40      1.27 o
   0   3  20       96.29       94.47      2.54 o
   1   3  20       38.20       41.12      1.85 o
   2   3  20       13.67       12.49      1.96 o
   3   3  20       18.73       18.97      2.32 o
   4   3  20        0.18        0.15      2.27 o
   5   3  20        0.02        1.03      2.40 o
   6   3  20       22.16       25.75      3.19 o
   7   3  20        1.29       -1.74      3.78 o
  -8   4  20       77.05       85.58      5.83 o
  -7   4  20       19.90       22.44      2.32 o
  -6   4  20        1.05       -0.31      2.03 o
  -5   4  20       56.53       46.28      2.50 o
  -4   4  20       24.32       32.30      2.30 o
  -3   4  20       24.42       26.48      1.76 o
  -2   4  20        2.37        2.03      1.30 o
  -1   4  20       16.64       12.15      1.55 o
   0   4  20       71.82       82.25      2.70 o
   1   4  20        1.98        2.22      1.67 o
   2   4  20        5.82       11.51      2.19 o
   3   4  20        9.71       10.98      2.62 o
   4   4  20        0.66        2.45      2.44 o
   5   4  20        1.41        3.43      2.60 o
   6   4  20        4.71        6.13      3.34 o
   7   4  20        0.16        0.48      8.09 o
  -6   5  20      135.50      138.92      5.11 o
  -5   5  20       89.44       96.65      3.73 o
  -4   5  20       41.32       36.82      2.67 o
  -3   5  20      218.80      226.38      5.53 o
  -2   5  20        4.31        5.15      1.52 o
  -1   5  20        1.07       -0.01      1.65 o
   0   5  20       92.65       97.34      3.29 o
   1   5  20      210.74      230.24      5.33 o
   2   5  20       13.51       19.56      2.80 o
   3   5  20       32.38       35.31      3.25 o
   4   5  20       80.28       75.36      4.41 o
   5   5  20       23.78       31.16      3.68 o
  -5   6  20      156.93      165.91      7.38 o
  -4   6  20       47.63       47.49      2.99 o
  -3   6  20       18.80       20.10      1.70 o
  -2   6  20       15.28       21.29      1.93 o
  -1   6  20      343.59      384.18      6.29 o
   0   6  20        4.99        5.19      2.35 o
   1   6  20        5.26        5.28      2.67 o
   2   6  20      294.21      327.70      7.47 o
   3   6  20       57.55       66.48      4.19 o
   4   6  20       17.47       15.92      4.48 o
  -3   7  20      303.47      323.66      8.47 o
  -2   7  20       21.94       18.56      6.19 o
  -1   7  20        1.74       -0.95      8.09 o
   0   7  20      214.33      237.83     14.97 o
   1   7  20      219.26      273.63     16.18 o
  -8   1  21       31.58       32.80      2.16 o
  -7   1  21      159.39      177.73      4.92 o
  -6   1  21        0.51        0.29      1.71 o
  -5   1  21       39.48       33.45      1.99 o
  -4   1  21      232.93      237.65      5.46 o
  -3   1  21       20.23       20.11      1.67 o
  -2   1  21       25.77       32.01      1.40 o
  -1   1  21       67.45       68.86      1.96 o
   0   1  21       10.40        9.80      1.33 o
   1   1  21       17.54       20.90      1.54 o
   2   1  21        2.89        3.47      1.96 o
   3   1  21      106.83      109.71      3.85 o
   4   1  21        7.08        4.72      2.34 o
   5   1  21       18.84       25.04      2.78 o
   6   1  21       46.31       53.98      3.43 o
  -9   2  21      159.15      188.51     10.43 o
  -8   2  21        8.45        9.38      2.06 o
  -7   2  21       18.47       18.65      2.06 o
  -6   2  21       77.44       70.22      2.84 o
  -5   2  21        1.28        1.06      1.75 o
  -4   2  21       17.01       15.37      1.84 o
  -3   2  21       58.73       54.86      2.35 o
  -2   2  21      107.27      114.76      2.61 o
  -1   2  21       13.79       10.49      1.35 o
   0   2  21       39.68       33.63      1.71 o
   1   2  21       11.81        8.75      1.51 o
   2   2  21       84.97       75.94      3.27 o
   3   2  21       98.27      105.14      3.86 o
   4   2  21       17.49       25.88      2.69 o
   5   2  21       14.23       13.91      2.76 o
   6   2  21      143.69      159.14      5.05 o
  -8   3  21       73.05       80.02     10.95 o
  -7   3  21      335.20      361.09      8.18 o
  -6   3  21       27.20       30.52      2.35 o
  -5   3  21       37.17       38.09      2.40 o
  -4   3  21      193.85      191.63      4.55 o
  -3   3  21       27.90       23.24      2.24 o
  -2   3  21      169.36      176.40      3.57 o
  -1   3  21        1.70        1.97      1.38 o
   0   3  21      161.93      167.48      3.58 o
   1   3  21      379.90      397.11      6.33 o
   2   3  21        1.76        2.75      2.11 o
   3   3  21      323.34      381.32      7.33 o
   4   3  21       75.49       71.95      3.35 o
   5   3  21       89.35      100.71      4.30 o
   6   3  21      280.14      336.89     13.28 o
  -6   4  21       29.52       32.75      2.57 o
  -5   4  21       45.45       47.75      2.69 o
  -4   4  21       17.85       18.90      2.31 o
  -3   4  21       54.90       59.06      2.39 o
  -2   4  21      513.00      551.68      7.92 o
  -1   4  21       86.78       88.15      2.80 o
   0   4  21        0.20       -0.28      1.63 o
   1   4  21      301.53      344.62      6.74 o
   2   4  21       18.19       21.17      2.77 o
   3   4  21      176.57      204.97      6.20 o
   4   4  21      361.70      402.50      8.78 o
   5   4  21       26.10       24.40      3.56 o
  -5   5  21       85.41       89.00      5.12 o
  -4   5  21       64.78       66.24      3.24 o
  -3   5  21       29.53       32.64      2.16 o
  -2   5  21        4.86        7.81      1.75 o
  -1   5  21       17.41       16.35      1.95 o
   0   5  21       85.07       94.73      3.52 o
   1   5  21       28.44       31.93      2.97 o
   2   5  21       63.01       60.71      4.82 o
   3   5  21      109.93      115.00      5.43 o
   4   5  21        1.67        3.39      4.05 o
  -3   6  21       66.90       62.47      3.71 o
  -2   6  21      133.00      145.16      4.73 o
  -1   6  21       13.31       15.96      4.10 o
   0   6  21       43.59       46.82      5.92 o
   1   6  21       62.96       54.74      9.04 o
  -7   0  22        0.03        0.67      2.96 o
  -6   0  22      295.03      292.75      7.45 o
  -5   0  22       84.77      101.26      4.22 o
  -4   0  22       18.85       24.99      2.65 o
  -3   0  22       59.21       58.83      3.11 o
  -2   0  22      111.04      130.00      3.60 o
  -1   0  22      144.54      160.17      4.97 o
   0   0  22        0.93        1.35      1.91 o
   1   0  22        0.80        1.64      2.04 o
   2   0  22        3.07       -0.84      3.00 o
   3   0  22       60.07       69.48      4.60 o
   4   0  22       82.37       96.07      5.84 o
   5   0  22      105.24      112.57     13.41 o
   6   0  22       42.48       40.46      7.62 o
  -8   1  22       66.72       70.44     10.47 o
  -7   1  22       35.34       37.68      2.63 o
  -6   1  22       98.99      101.98      3.30 o
  -5   1  22      132.21      150.32      3.74 o
  -4   1  22       29.98       32.46      2.02 o
  -3   1  22        1.33        0.78      1.65 o
  -2   1  22       25.60       29.48      1.46 o
  -1   1  22        0.15        0.39      1.27 o
   0   1  22       26.26       26.76      1.65 o
   1   1  22      350.11      370.74      5.15 o
   2   1  22        2.19        2.86      2.12 o
   3   1  22       32.99       33.94      2.72 o
   4   1  22       56.99       63.88      3.51 o
   5   1  22      125.75      160.46      5.14 o
   6   1  22       10.99        8.05      5.21 o
  -8   2  22       88.30      106.62      7.90 o
  -7   2  22       49.31       63.89      4.27 o
  -6   2  22       17.99       20.56      2.21 o
  -5   2  22       29.79       28.49      2.24 o
  -4   2  22       95.89      104.91      3.44 o
  -3   2  22       37.05       41.18      2.50 o
  -2   2  22       61.13       56.07      2.24 o
  -1   2  22       79.06       81.01      3.13 o
   0   2  22      226.91      260.69      4.26 o
   1   2  22        0.16        0.06      1.73 o
   2   2  22       22.56       22.57      2.50 o
   3   2  22      244.49      277.00      6.03 o
   4   2  22       36.38       30.69      3.01 o
   5   2  22       10.42        8.72      3.26 o
   6   2  22       33.84       43.85      5.88 o
  -7   3  22        1.57       -3.81      7.62 o
  -6   3  22        7.12        9.91      2.30 o
  -5   3  22        0.93        0.63      2.17 o
  -4   3  22       15.04       15.61      2.32 o
  -3   3  22       84.08       84.77      3.80 o
  -2   3  22       50.89       52.55      2.13 o
  -1   3  22       44.68       50.48      2.21 o
   0   3  22        3.03        3.41      1.68 o
   1   3  22       24.85       22.61      2.46 o
   2   3  22        1.53        4.08      2.58 o
   3   3  22        0.29        0.53      2.56 o
   4   3  22       98.58      117.55      4.74 o
   5   3  22       12.63        7.94      4.07 o
  -5   4  22       96.32       97.90      5.19 o
  -4   4  22       26.24       30.77      2.67 o
  -3   4  22        2.80        1.49      2.33 o
  -2   4  22       21.43       18.75      1.68 o
  -1   4  22      113.70      136.92      3.54 o
   0   4  22        4.16        3.88      1.99 o
   1   4  22        0.24       -2.35      2.35 o
   2   4  22       91.91       95.90      4.29 o
   3   4  22       16.35       18.67      3.56 o
   4   4  22        0.70        0.36      6.06 o
  -3   5  22        5.83        7.62      3.45 o
  -2   5  22       50.66       50.93      2.58 o
  -1   5  22        5.67        6.59      2.33 o
   0   5  22       24.33       30.94      6.50 o
   1   5  22        8.59       10.95      8.09 o
  -7   1  23       13.67       13.33      6.06 o
  -6   1  23       10.79        8.28      5.47 o
  -5   1  23      133.22      146.45      4.36 o
  -4   1  23       68.21       68.77      2.76 o
  -3   1  23       47.94       53.38      2.48 o
  -2   1  23        1.83        2.89      1.25 o
  -1   1  23      375.90      427.14      5.60 o
   0   1  23        1.53        1.86      1.50 o
   1   1  23        0.24        2.33      2.15 o
   2   1  23      186.62      220.29      5.82 o
   3   1  23        3.74        4.49      2.65 o
   4   1  23       26.98       28.43      3.96 o
  -6   2  23      214.91      230.64     10.75 o
  -5   2  23      164.18      177.74      4.78 o
  -4   2  23      114.70      134.27      4.40 o
  -3   2  23      164.64      162.48      4.96 o
  -2   2  23       72.01       81.79      2.96 o
  -1   2  23       21.21       28.54      1.85 o
   0   2  23       39.80       42.21      2.08 o
   1   2  23       70.89       83.54      3.29 o
   2   2  23       18.54       16.81      2.63 o
   3   2  23       14.12       12.24      2.84 o
   4   2  23      107.75      118.60     14.04 o
  -4   3  23       19.97       16.98      2.54 o
  -3   3  23       28.53       32.37      2.77 o
  -2   3  23       62.22       62.06      2.32 o
  -1   3  23       15.43       17.28      1.95 o
   0   3  23       19.47       15.63      1.95 o
   1   3  23        0.53        2.25      2.35 o
   2   3  23       36.36       43.89      6.03 o
   3   3  23      320.03      354.06     19.99 o
  -3   4  23        0.97        1.59      3.26 o
  -2   4  23        1.00       -0.26      1.77 o
  -1   4  23       10.36       11.15      2.48 o
   0   4  23       84.22       73.89      6.37 o
   1   4  23       46.64       41.88      8.57 o
   2   4  23       72.63       86.62     17.13 o
  -5   0  24        3.95        6.66      9.04 o
  -4   0  24       33.93       28.33      3.59 o
  -3   0  24       95.67      104.10      5.30 o
  -2   0  24      332.61      417.80     10.00 o
  -1   0  24        1.86        0.10      2.21 o
   0   0  24      220.22      273.01      6.02 o
   1   0  24       78.85       78.18      5.02 o
   2   0  24       70.44       65.21      9.52 o
  -5   1  24       15.01       15.46      8.33 o
  -4   1  24      389.67      433.55     15.14 o
  -3   1  24        1.37        1.24      2.12 o
  -2   1  24       59.76       71.79      2.88 o
  -1   1  24       11.99       13.14      1.63 o
   0   1  24       56.55       58.01      2.33 o
   1   1  24      106.18      118.35      9.32 o
   2   1  24      421.69      454.97     23.80 o
  -4   2  24       17.83       29.51     13.80 o
  -3   2  24      170.18      170.34      4.76 o
  -2   2  24        2.16        2.79      1.87 o
  -1   2  24        5.97        4.63      1.77 o
   0   2  24      173.82      221.83      5.89 o
   1   2  24       24.67       29.91      6.73 o
   2   2  24       14.24       13.90      6.63 o
  -2   3  24      355.83      419.30      9.18 o
  -1   3  24      265.16      316.52      8.21 o
   0   3  24        0.52       -0.24      4.92 o
 
