# Supplementary material for: Crystal structure and Hirshfeld surface analysis of 1-{[2-oxo-3-(prop-1-en-2-yl)-2,3-di­hydro-1H-1,3-benzo­diazol-1-yl]meth­yl}-3-(prop-1-en-2-yl)-2,3-di­hydro-1H-1,3-benzo­diazol-2-one
Source: Acta Crystallogr E Crystallogr Commun. 2018 Nov 9;74(Pt 12):1746–50. doi: 10.1107/S2056989018015219 (PMC6281105; doi:10.1107/S2056989018015219)
Supplement: Supplementary file 4 [file e-74-01746-Isup4.cml]

<?xml version="1.0" encoding="UTF-8"?>
<cml convention="cmlDict:cmllite" xmlns="http://www.xml-cml.org/schema" xmlns:cmlDict="http://www.xml-cml.org/dictionary/cml/" xmlns:nameDict="http://www.xml-cml.org/dictionary/cml/name/">
  <molecule id="m1">
    <name dictRef="nameDict:unknown">1-{[2-Oxo-3-(prop-1-en-2-yl)2,3-dihydro-1H-1,3-benzodiazol-1-yl)methyl}-3-(prop-1-en-2-yl)-2,3-dihydro-1H-1,3-benzodiazol-2-one</name>
    <atomArray>
      <atom id="a1" elementType="O" hydrogenCount="0">
        <label value="O" dictRef="cmlDict:locant"/>
      </atom>
      <atom id="a2" elementType="C">
        <label value="1" dictRef="cmlDict:locant"/>
      </atom>
      <atom id="a3" elementType="C" hydrogenCount="0">
        <label value="2" dictRef="cmlDict:locant"/>
      </atom>
      <atom id="a4" elementType="C">
        <label value="3" dictRef="cmlDict:locant"/>
      </atom>
      <atom id="a69" elementType="H"/>
      <atom id="a70" elementType="H"/>
      <atom id="a71" elementType="H"/>
      <atom id="a72" elementType="H"/>
      <atom id="a73" elementType="H"/>
      <atom id="a16" elementType="C">
        <label value="1" dictRef="cmlDict:locant"/>
        <label value="C" dictRef="cmlDict:locant"/>
      </atom>
      <atom id="a74" elementType="H"/>
      <atom id="a75" elementType="H"/>
      <atom id="a17" elementType="C">
        <label value="1" dictRef="cmlDict:locant"/>
      </atom>
      <atom id="a18" elementType="C" hydrogenCount="0">
        <label value="2" dictRef="cmlDict:locant"/>
      </atom>
      <atom id="a19" elementType="C">
        <label value="3" dictRef="cmlDict:locant"/>
      </atom>
      <atom id="a76" elementType="H"/>
      <atom id="a77" elementType="H"/>
      <atom id="a78" elementType="H"/>
      <atom id="a79" elementType="H"/>
      <atom id="a80" elementType="H"/>
      <atom id="a42" elementType="N" hydrogenCount="0">
        <label value="1" dictRef="cmlDict:locant"/>
        <label value="N" dictRef="cmlDict:locant"/>
      </atom>
      <atom id="a43" elementType="C" hydrogenCount="0">
        <label value="2" dictRef="cmlDict:locant"/>
      </atom>
      <atom id="a44" elementType="N" hydrogenCount="0">
        <label value="3" dictRef="cmlDict:locant"/>
        <label value="N'" dictRef="cmlDict:locant"/>
      </atom>
      <atom id="a45" elementType="C" hydrogenCount="0">
        <label value="3a" dictRef="cmlDict:locant"/>
      </atom>
      <atom id="a46" elementType="C">
        <label value="4" dictRef="cmlDict:locant"/>
      </atom>
      <atom id="a47" elementType="C">
        <label value="5" dictRef="cmlDict:locant"/>
      </atom>
      <atom id="a48" elementType="C">
        <label value="6" dictRef="cmlDict:locant"/>
      </atom>
      <atom id="a49" elementType="C">
        <label value="7" dictRef="cmlDict:locant"/>
      </atom>
      <atom id="a50" elementType="C" hydrogenCount="0">
        <label value="7a" dictRef="cmlDict:locant"/>
      </atom>
      <atom id="a81" elementType="H"/>
      <atom id="a82" elementType="H"/>
      <atom id="a83" elementType="H"/>
      <atom id="a84" elementType="H"/>
      <atom id="a60" elementType="N" hydrogenCount="0">
        <label value="1" dictRef="cmlDict:locant"/>
        <label value="N" dictRef="cmlDict:locant"/>
      </atom>
      <atom id="a61" elementType="C" hydrogenCount="0">
        <label value="2" dictRef="cmlDict:locant"/>
      </atom>
      <atom id="a62" elementType="N" hydrogenCount="0">
        <label value="3" dictRef="cmlDict:locant"/>
        <label value="N'" dictRef="cmlDict:locant"/>
      </atom>
      <atom id="a63" elementType="C" hydrogenCount="0">
        <label value="3a" dictRef="cmlDict:locant"/>
      </atom>
      <atom id="a64" elementType="C">
        <label value="4" dictRef="cmlDict:locant"/>
      </atom>
      <atom id="a65" elementType="C">
        <label value="5" dictRef="cmlDict:locant"/>
      </atom>
      <atom id="a66" elementType="C">
        <label value="6" dictRef="cmlDict:locant"/>
      </atom>
      <atom id="a67" elementType="C">
        <label value="7" dictRef="cmlDict:locant"/>
      </atom>
      <atom id="a68" elementType="C" hydrogenCount="0">
        <label value="7a" dictRef="cmlDict:locant"/>
      </atom>
      <atom id="a32" elementType="O" hydrogenCount="0">
        <label value="O" dictRef="cmlDict:locant"/>
      </atom>
      <atom id="a85" elementType="H"/>
      <atom id="a86" elementType="H"/>
      <atom id="a87" elementType="H"/>
      <atom id="a88" elementType="H"/>
    </atomArray>
    <bondArray>
      <bond id="a2_a3" atomRefs2="a2 a3" order="D"/>
      <bond id="a3_a4" atomRefs2="a3 a4" order="S"/>
      <bond id="a2_a69" atomRefs2="a2 a69" order="S"/>
      <bond id="a2_a70" atomRefs2="a2 a70" order="S"/>
      <bond id="a4_a71" atomRefs2="a4 a71" order="S"/>
      <bond id="a4_a72" atomRefs2="a4 a72" order="S"/>
      <bond id="a4_a73" atomRefs2="a4 a73" order="S"/>
      <bond id="a16_a74" atomRefs2="a16 a74" order="S"/>
      <bond id="a16_a75" atomRefs2="a16 a75" order="S"/>
      <bond id="a17_a18" atomRefs2="a17 a18" order="D"/>
      <bond id="a18_a19" atomRefs2="a18 a19" order="S"/>
      <bond id="a17_a76" atomRefs2="a17 a76" order="S"/>
      <bond id="a17_a77" atomRefs2="a17 a77" order="S"/>
      <bond id="a19_a78" atomRefs2="a19 a78" order="S"/>
      <bond id="a19_a79" atomRefs2="a19 a79" order="S"/>
      <bond id="a19_a80" atomRefs2="a19 a80" order="S"/>
      <bond id="a44_a43" atomRefs2="a44 a43" order="S"/>
      <bond id="a43_a42" atomRefs2="a43 a42" order="S"/>
      <bond id="a42_a50" atomRefs2="a42 a50" order="S"/>
      <bond id="a50_a45" atomRefs2="a50 a45" order="D"/>
      <bond id="a44_a45" atomRefs2="a44 a45" order="S"/>
      <bond id="a46_a47" atomRefs2="a46 a47" order="D"/>
      <bond id="a47_a48" atomRefs2="a47 a48" order="S"/>
      <bond id="a48_a49" atomRefs2="a48 a49" order="D"/>
      <bond id="a45_a46" atomRefs2="a45 a46" order="S"/>
      <bond id="a49_a50" atomRefs2="a49 a50" order="S"/>
      <bond id="a46_a81" atomRefs2="a46 a81" order="S"/>
      <bond id="a47_a82" atomRefs2="a47 a82" order="S"/>
      <bond id="a48_a83" atomRefs2="a48 a83" order="S"/>
      <bond id="a49_a84" atomRefs2="a49 a84" order="S"/>
      <bond id="a3_a44" atomRefs2="a3 a44" order="S"/>
      <bond id="a1_a43" atomRefs2="a1 a43" order="D"/>
      <bond id="a42_a16" atomRefs2="a42 a16" order="S"/>
      <bond id="a62_a61" atomRefs2="a62 a61" order="S"/>
      <bond id="a61_a60" atomRefs2="a61 a60" order="S"/>
      <bond id="a60_a68" atomRefs2="a60 a68" order="S"/>
      <bond id="a68_a63" atomRefs2="a68 a63" order="D"/>
      <bond id="a62_a63" atomRefs2="a62 a63" order="S"/>
      <bond id="a64_a65" atomRefs2="a64 a65" order="D"/>
      <bond id="a65_a66" atomRefs2="a65 a66" order="S"/>
      <bond id="a66_a67" atomRefs2="a66 a67" order="D"/>
      <bond id="a67_a68" atomRefs2="a67 a68" order="S"/>
      <bond id="a63_a64" atomRefs2="a63 a64" order="S"/>
      <bond id="a61_a32" atomRefs2="a61 a32" order="D"/>
      <bond id="a64_a85" atomRefs2="a64 a85" order="S"/>
      <bond id="a65_a86" atomRefs2="a65 a86" order="S"/>
      <bond id="a66_a87" atomRefs2="a66 a87" order="S"/>
      <bond id="a67_a88" atomRefs2="a67 a88" order="S"/>
      <bond id="a18_a62" atomRefs2="a18 a62" order="S"/>
      <bond id="a16_a60" atomRefs2="a16 a60" order="S"/>
    </bondArray>
  </molecule>
</cml>
